# Supplementary material for: Tracking the molecular evolution and transmission patterns of SARS-CoV-2 lineage B.1.466.2 in Indonesia based on genomic surveillance data
Source: Virol J. 2022 Jun 16;19:103. doi: 10.1186/s12985-022-01830-1 (PMC9202327; doi:10.1186/s12985-022-01830-1)
Supplement: Supplementary file 1 — Additional file1 Acknowledgment Table for GISAID listing GISAID IDs, Originating Labs, Submitting Labs and Authors. [file 12985_2022_1830_MOESM1_ESM.xlsx]

## Sheet: Dataset1-All
GISAID ID	Originating Lab	Submitting Lab	Authors
EPI_ISL_1196774	Clinical Microbiology Laboratory, Faculty of Medicine, Universitas Indonesia	Faculty of Medicine, Universitas Indonesia	Fadilah, Khaerunissa Anbar Istiadi, Rafika Indah Paramita, Linda Erlina, Fera Ibrahim, Anis Karuniawati, Pratiwi Sudarmono, Beti Ernawati dewi, Andi Yasmon, Dwiana Ocviyanti, Budi Wiweko, Ari Fahrial Syam, Badriul Hegar
EPI_ISL_1169046	National Institute of Health Research and Development	National Institute of Health Research and Development	Hana Apsari Pawestri, Subangkit, Kartika Dewi Puspa, Arie Ardiansyah Nugraha, Hartanti Dian Ikawati, Krisna Nur Andriana Pangesti, Yuni Rukminiati, Ririn Ramadhany, Agustiningsih, Kindi Adam, Holy Arif Wibowo, Triyani Soekarso, Ni Ketut Susilarini, Nurika Hariastuti, Ully Alfi Nikmah, Reni Herman, Nike Susanti, Herna, Tati Febriyanti, Natalie Laurencia Kipuw, Fauzul Muna, Irene Lorinda Indalao, N…
EPI_ISL_1165072	Institute of Tropical Disease	Institute of Tropical Disease, Universitas Airlangga	Kazufumi Shimizu, Krisnoadi Rahardjo, Aldise M Nastri, Jezzy R Dewantari, Rima R Prasetya, Gatot Soegiarto, Laksmi Wulandari, Resti Yudhawati, Yasuko Mori, Soetjipto, Maria I Lusida
EPI_ISL_1118210	National Institute of Health Research and Development	National Institute of Health Research and Development	Hana Apsari Pawestri, Subangkit, Kartika Dewi Puspa, Arie Ardiansyah Nugraha, Hartanti Dian Ikawati, Krisna Nur Andriana Pangesti, Yuni Rukminiati, Ririn Ramadhany, Agustiningsih, Kindi Adam, Holy Arif Wibowo, Triyani Soekarso, Ni Ketut Susilarini, Nurika Hariastuti, Ully Alfi Nikmah, Reni Herman, Nike Susanti, Herna, Tati Febriyanti, Natalie Laurencia Kipuw, Fauzul Muna, Irene Lorinda Indalao, N…
EPI_ISL_574433	National Institute of Health Research and Development	National Institute of Health Research and Development	Pawestri, HA; Subangkit; Puspa, KD; Nugraha, AA; Ikawati, HD; Pangesti, KNA; Soekarso, T; Susilarini, NK; Hariastuti, NI; Nikmah, UA; Mursinah; Febriyani, A; Herman, R; Susanti, N; Herna; Febriyanti, T; Nurhadi, M; Paisal; Ramadhany, R; Agustiningsih; Kurniawati, J; Kipuw, NL; Muna, F; Indalau, IL; Adam, K; Wibowo, HA; Rizki, A; Puspandari, N; Setiawaty, V
EPI_ISL_1118216	National Institute of Health Research and Development	National Institute of Health Research and Development	Hana Apsari Pawestri, Subangkit, Kartika Dewi Puspa, Arie Ardiansyah Nugraha, Hartanti Dian Ikawati, Krisna Nur Andriana Pangesti, Yuni Rukminiati, Ririn Ramadhany, Agustiningsih, Kindi Adam, Holy Arif Wibowo, Triyani Soekarso, Ni Ketut Susilarini, Nurika Hariastuti, Ully Alfi Nikmah, Reni Herman, Nike Susanti, Herna, Tati Febriyanti, Natalie Laurencia Kipuw, Fauzul Muna, Irene Lorinda Indalao, N…
EPI_ISL_1117592	Melania Hospital, Bagor , West Java	Biosafety Level-3 Laboratory, Indonesian Institute of Sciences (LIPI)	Anik Budhi Dharmayanthi, Ade Andriani, Hariyatun, Asep M. Ridwanuloh, Syam Budi Iryanto, Eko Wahyu Putro, Gita Syahputra, Susanti, Inswasti Cahyani, Matthew W. Loose, Mohammad Ilyas, Wien Kusharyoto
EPI_ISL_1117590	RS Trimitra, Bogor, West java	Biosafety Level-3 Laboratory, Indonesian Institute of Sciences (LIPI)	Anik Budhi Dharmayanthi, Ade Andriani, Hariyatun, Asep M. Ridwanuloh, Syam Budi Iryanto, Eko Wahyu Putro, Gita Syahputra, Susanti, Inswasti Cahyani, Matthew W. Loose, Mohammad Ilyas, Wien Kusharyoto
EPI_ISL_1915548	National Institute of Health Research and Development	National Institute of Health Research and Development	Subangkit, Hana Apsari Pawestri, Kartika Dewi Puspa, Arie Ardiansyah Nugraha, Hartanti Dian Ikawati, Krisna Nur Andriana Pangesti, Yuni Rukminiati, Ririn Ramadhany, Agustiningsih, Kindi Adam, Holy Arif Wibowo, Triyani Soekarso, Ni Ketut Susilarini, Nurika Hariastuti, Ully Alfi Nikmah, Reni Herman, Nike Susanti, Herna, Tati Febriyanti, Natalie Laurencia Kipuw, Fauzul Muna, Irene Lorinda Indalao, N…
EPI_ISL_1300521	RSUD Pasarminggu	Stem Cell Lab, Universitas Pembangunan Nasional Veteran Jakarta	Andri Pramesyanti Pramono, Yudhi Nugraha, Ria Maria Theresa, Yudi Amiarno, Megadianty Mokoginta
EPI_ISL_1300535	RSUD Pasarminggu	Stem Cell Lab, Universitas Pembangunan Nasional Veteran Jakarta (UPNVJ)	Andri Pramesyanti Pramono, Yudhi Nugraha, Ria Maria Theresa, Yudi Amiarno, Megadianty Mokoginta
EPI_ISL_1297194	RSUD Pasarminggu	Stem Cell Lab. Universitas Pembangunan Nasional Veteran Jakarta (UPNVJ)	Andri Pramesyanti Pramono, Yudhi Nugraha, Ria Maria Theresa, Yudi Amiarno, Megadianty Mokoginta
EPI_ISL_1300644	RSUD Pasarminggu	Stem Cell Lab, Universitas Pembangunan Nasional Veteran Jakarta (UPNVJ)	Andri Pramesyanti Pramono, Yudhi Nugraha, Ria Maria Theresa, Yudi Amiarno, Megadianty Mokoginta
EPI_ISL_1258463	Clinical Microbiology Lab RSPTN Universitas Hasanuddin	Clinical Microbiology Lab RSPTN Universitas Hasanuddin	Muhammad Nasrum Massi, Rizalinda Sjahril, Gita Vita Soraya, Triwibawa, Handayani Halik, Muhammad Yusuf Usman, Rufika Shari
EPI_ISL_1258464	Clinical Microbiology Lab RSPTN Universitas Hasanuddin	Clinical Microbiology Lab RSPTN Universitas Hasanuddin	Muhammad Nasrum Massi, Rizalinda Sjahril, Gita Vita Soraya, Triwibawa, Handayani Halik, Muhammad Yusuf Usman, Rufika Shari
EPI_ISL_1258423	Clinical Microbiology Lab RSPTN Universitas Hasanuddin	Clinical Microbiology Lab RSPTN Universitas Hasanuddin	Muhammad Nasrum Massi, Rizalinda Sjahril, Gita Vita Soraya, Triwibawa, Handayani, Muhammad Yusuf Usman, Rufika Shari
EPI_ISL_985396	RSUD Dr. Tjitrowardojo	Genetics Working Group (Pokja Genetik) Faculty of Medicine, Public Health and Nursing Universitas Gadjah Mada (FK-KMK UGM); Disease Investigation Center Wates Ministry of Agriculture Indonesia; Department of Microbiology FK-KMK UGM; Laboratorium Diagnostik Yayasan Tahija World Mosquito Program (WMP) Yogyakarta Center for Tropical Medicine FK-KMK UGM; Integrated Research Center FK-KMK UGM; Departm…	Gunadi, Hendra Wibawa, Marcellus, Mohamad S. Hakim, Edwin W. Daniwijaya, Ludhang P. Rizki, Endah Supriyati, Eggi Arguni, Titik Nuryastuti, Tri Wibawa, Dwi AA Nugrahaningsih, Afiahayati, Siswanto, Kristy Iskandar, Nungki Anggorowati, Irene, Indaryati, Havid Setyawan, Arry Setyowati, Chusni Mubarakh, Try Nirmala Sari, Dwiki afandy, Dyah Ayu Puspitarani
EPI_ISL_1630279	Clinical Microbiology Lab RSPTN Universitas Hasanuddin	Clinical Microbiology Lab RSPTN Universitas Hasanuddin	Muhammad Nasrum Massi, Rizalinda Sjahril, Gita Vita Soraya, Triwibawa, Handayani Halik, Muhammad Yusuf Usman, Rufika Shari
EPI_ISL_1630278	Clinical Microbiology Lab RSPTN Universitas Hasanuddin	Clinical Microbiology Lab RSPTN Universitas Hasanuddin	Muhammad Nasrum Massi, Rizalinda Sjahril, Gita Vita Soraya, Triwibawa, Handayani Halik, Muhammad Yusuf Usman, Rufika Shari
EPI_ISL_1263320	Clinical Microbiology Lab RSPTN Universitas Hasanuddin	Clinical Microbiology Lab RSPTN Universitas Hasanuddin	Muhammad Nasrum Massi, Rizalinda Sjahril, Gita Vita Soraya, Triwibawa, Handayani Halik, Muhammad Yusuf Usman, Rufika Shari
EPI_ISL_1263322	Clinical Microbiology Lab RSPTN Universitas Hasanuddin	Clinical Microbiology Lab RSPTN Universitas Hasanuddin	Muhammad Nasrum Massi, Rizalinda Sjahril, Gita Vita Soraya, Triwibawa, Handayani Halik, Muhammad Yusuf Usman, Rufika Shari
EPI_ISL_1263321	Clinical Microbiology Lab RSPTN Universitas Hasanuddin	Clinical Microbiology Lab RSPTN Universitas Hasanuddin	Muhammad Nasrum Massi, Rizalinda Sjahril, Gita Vita Soraya, Triwibawa, Handayani Halik, Muhammad Yusuf Usman, Rufika Shari
EPI_ISL_1248934	Clinical Microbiology Lab RSPTN Universitas Hasanuddin	Clinical Microbiology Lab RSPTN Universitas Hasanuddin	Muhammad Nasrum Massi, Rizalinda Sjahril, Gita Vita Soraya, Triwibawa, Handayani, Muhammad Yusuf Usman, Rufika Shari
EPI_ISL_1250222	Clinical Microbiology Lab RSPTN Universitas Hasanuddin	Clinical Microbiology Lab RSPTN Universitas Hasanuddin	Muhammad Nasrum Massi, Rizalinda Sjahril, Gita Vita Soraya, Triwibawa, Handayani Halik, Muhammad Yusuf Usman, Rufika Shari
EPI_ISL_1249610	Clinical Microbiology Lab RSPTN Universitas Hasanuddin	Clinical Microbiology Lab RSPTN Universitas Hasanuddin	Muhammad Nasrum Massi, Rizalinda Sjahril, Gita Vita Soraya, Triwibawa, Handayani Halik, Muhammad Yusuf Usman, Rufika Shari
EPI_ISL_1263319	Clinical Microbiology Lab RSPTN Universitas Hasanuddin	Clinical Microbiology Lab RSPTN Universitas Hasanuddin	Muhammad Nasrum Massi, Rizalinda Sjahril, Gita Vita Soraya, Triwibawa, Handayani Halik, Muhammad Yusuf Usman, Rufika Shari
EPI_ISL_1263323	Clinical Microbiology Lab RSPTN Universitas Hasanuddin	Clinical Microbiology Lab RSPTN Universitas Hasanuddin	Muhammad Nasrum Massi, Rizalinda Sjahril, Gita Vita Soraya, Triwibawa, Handayani Halik, Muhammad Yusuf Usman, Rufika Shari
EPI_ISL_984276	National Institute of Health Research and Development	National Institute of Health Research and Development	Holy Arif Wibowo, Ririn Ramadhany, Yuni Rukminiati, Agustiningsih, Kindi Adam, Hana Apsari Pawestri, Subangkit, Kartika Dewi Puspa, Arie Ardiansyah Nugraha, Hartanti Dian Ikawati, Krisna Nur Andriana Pangesti, Ni Ketut Susilarini, Nur Ika Hariastuti, Uly Alfi Nikmah, Mursinah, Asri Febriyani, Reni Herman, Nike Susanti, Herna, Tati Febriyanti, Natalie Laurencia Kipuw, Fauzul Muna, Irene Lorinda In…
EPI_ISL_984313	National Institute of Health Research and Development	National Institute of Health Research and Development	Yuni Rukminiati, Agustiningsih, Kindi Adam, Holy Arif Wibowo, Ririn Ramadhany, Hana Apsari Pawestri, Subangkit, Kartika Dewi Puspa, Arie Ardiansyah Nugraha, Hartanti Dian Ikawati, Krisna Nur Andriana Pangesti, Ni Ketut Susilarini, Nur Ika Hariastuti, Uly Alfi Nikmah, Mursinah, Asri Febriyani, Reni Herman, Nike Susanti, Herna, Tati Febriyanti, Natalie Laurencia Kipuw, Fauzul Muna, Irene Lorinda In…
EPI_ISL_1258424	Clinical Microbiology Lab RSPTN Universitas Hasanuddin	Clinical Microbiology Lab RSPTN Universitas Hasanuddin	Muhammad Nasrum Massi, Rizalinda Sjahril, Gita Vita Soraya, Triwibawa, Handayani, Muhammad Yusuf Usman, Rufika Shari
EPI_ISL_1265457	BTKLPP Kelas I Makassar	Eijkman Institute for Molecular Biology, Ministry of Research and Technology/National Agency for Research and Innovation; National Institute of Health Research and Development	Sukma Oktavianthi, Lydia V. Panggalo, Edison Johar, Hidayat Trimarsanto, Frilasita A Yudhaputri, Iskandar Adnan, Willy Agustine, Slamet, Vivi Setiawaty, Hana Apsari Pawestri, Safarina G Malik, Khin Saw Myint, Amin Soebandrio
EPI_ISL_1265459	BTKLPP Kelas I Makassar	Eijkman Institute for Molecular Biology, Ministry of Research and Technology/National Agency for Research and Innovation; National Institute of Health Research and Development	Sukma Oktavianthi, Lydia V. Panggalo, Edison Johar, Hidayat Trimarsanto, Frilasita A Yudhaputri, Iskandar Adnan, Willy Agustine, Slamet, Vivi Setiawaty, Hana Apsari Pawestri, Safarina G Malik, Khin Saw Myint, Amin Soebandrio
EPI_ISL_1265462	BTKLPP Kelas I Makassar	Eijkman Institute for Molecular Biology, Ministry of Research and Technology/National Agency for Research and Innovation; National Institute of Health Research and Development	Lydia V. Panggalo, Edison Johar, Hidayat Trimarsanto, Frilasita A Yudhaputri, Iskandar Adnan, Willy Agustine, Sukma Oktavianthi, Slamet, Vivi Setiawaty, Hana Apsari Pawestri, Safarina G Malik, Khin Saw Myint, Amin Soebandrio
EPI_ISL_1265450	BTKLPP Kelas I Makassar	Eijkman Institute for Molecular Biology, Ministry of Research and Technology/National Agency for Research and Innovation; National Institute of Health Research and Development	Iskandar Adnan, Willy Agustine, Sukma Oktavianthi, Lydia V. Panggalo, Edison Johar, Hidayat Trimarsanto, Frilasita A Yudhaputri, Slamet, Vivi Setiawaty, Hana Apsari Pawestri, Safarina G Malik, Khin Saw Myint, Amin Soebandrio
EPI_ISL_1265454	BTKLPP Kelas I Makassar	Eijkman Institute for Molecular Biology, Ministry of Research and Technology/National Agency for Research and Innovation; National Institute of Health Research and Development	Willy Agustine, Sukma Oktavianthi, Lydia V. Panggalo, Edison Johar, Hidayat Trimarsanto, Frilasita A Yudhaputri, Iskandar Adnan, Slamet, Vivi Setiawaty, Hana Apsari Pawestri, Safarina G Malik, Khin Saw Myint, Amin Soebandrio
EPI_ISL_1398955	Cianjur Public Health	West Java Health Laboratory; School of Life Sciences and Technology, Institut Teknologi Bandung	Azzania Fibriani, Ema Rahmawati, Ryan Bayusantika Ristandi, Rifky Waluyajati Rachman, Cut Nur Cinthia Alamanda, Isak Solihin, Rini Robiani, Miftahul Faridl, Karimatu Khoirunnisa, Kamila Tania
EPI_ISL_1346047	West Java Health Laboratory	West Java Health Laboratory; School of Life Sciences and Technology, Institut Teknologi Bandung	Azzania Fibriani, Ema Rahmawati, Ryan Bayusantika Ristandi, Rifky Waluyajati Rachman, Cut Nur Cinthia Alamanda, Isak Solihin, Rini Robiani, Miftahul Faridl, Karimatu Khoirunnisa
EPI_ISL_1915555	RSUP Sanglah	National Institute of Health Research and Development	Vivi Setiawaty, Hana Apsari Pawestri, Subangkit, Kartika Dewi Puspa, Arie Ardiansyah Nugraha, Hartanti Dian Ikawati, Krisna Pangesti, Triyani Soekarso, Nelly Puspandari, I Nengah Tony Rustawan, I Gede Ketut Sajinadiyasa
EPI_ISL_1398374	Sukabumi Public Health	West Java Health Laboratory; School of Life Sciences and Technology, Institut Teknologi Bandung	Azzania Fibriani, Ema Rahmawati, Ryan Bayusantika Ristandi, Rifky Waluyajati Rachman, Cut Nur Cinthia Alamanda, Isak Solihin, Rini Robiani, Miftahul Faridl, Karimatu Khoirunnisa, Kamila Tania
EPI_ISL_1398562	West Java Health Laboratory	West Java Health Laboratory; School of Life Sciences and Technology, Institut Teknologi Bandung	Azzania Fibriani, Ema Rahmawati, Ryan Bayusantika Ristandi, Rifky Waluyajati Rachman, Cut Nur Cinthia Alamanda, Isak Solihin, Rini Robiani, Miftahul Faridl, Karimatu Khoirunnisa, Kamila Tania
EPI_ISL_1398565	Cianjur Public Health	West Java Health Laboratory; School of Life Sciences and Technology, Institut Teknologi Bandung	Azzania Fibriani, Ema Rahmawati, Ryan Bayusantika Ristandi, Rifky Waluyajati Rachman, Cut Nur Cinthia Alamanda, Isak Solihin, Rini Robiani, Miftahul Faridl, Karimatu Khoirunnisa, Kamila Tania
EPI_ISL_1398983	Cianjur Public Health	West Java Health Laboratory; School of Life Sciences and Technology, Institut Teknologi Bandung	Azzania Fibriani, Ema Rahmawati, Ryan Bayusantika Ristandi, Rifky Waluyajati Rachman, Cut Nur Cinthia Alamanda, Isak Solihin, Rini Robiani, Miftahul Faridl, Karimatu Khoirunnisa, Kamila Tania
EPI_ISL_1398371	West Java Health Laboratory	West Java Health Laboratory; School of Life Sciences and Technology, Institut Teknologi Bandung	Azzania Fibriani, Ema Rahmawati, Ryan Bayusantika Ristandi, Rifky Waluyajati Rachman, Cut Nur Cinthia Alamanda, Isak Solihin, Rini Robiani, Miftahul Faridl, Karimatu Khoirunnisa, Kamila Tania
EPI_ISL_1398365	Sumedang Public Health	West Java Health Laboratory; School of Life Sciences and Technology, Institut Teknologi Bandung	Azzania Fibriani, Ema Rahmawati, Ryan Bayusantika Ristandi, Rifky Waluyajati Rachman, Cut Nur Cinthia Alamanda, Isak Solihin, Rini Robiani, Miftahul Faridl, Karimatu Khoirunnisa, Kamila Tania
EPI_ISL_1341801	Sukabumi Health Laboratory	West Java Health Laboratory; School of Life Sciences and Technology, Institut Teknologi Bandung	Azzania Fibriani, Ema Rahmawati, Ryan Bayusantika Ristandi, Rifky Waluyajati Rachman, Cut Nur Cinthia Alamanda, Isak Solihin, Rini Robiani, Miftahul Faridl, Karimatu Khoirunnisa
EPI_ISL_1660416	West Java Health Laboratory	West Java Health Laboratory; School of Life Sciences and Technology, Institut Teknologi Bandung	Azzania Fibriani, Ema Rahmawati, Ryan Bayusantika Ristandi, Rifky Waluyajati Rachman, Cut Nur Cinthia Alamanda, Rini Robiani, Miftahul Faridl, Karimatu Khoirunnisa, Aulia Saraswati Wicaksono
EPI_ISL_1660473	West Bandung Public Health	West Java Health Laboratory; School of Life Sciences and Technology, Institut Teknologi Bandung	Azzania Fibriani, Ema Rahmawati, Ryan Bayusantika Ristandi, Rifky Waluyajati Rachman, Cut Nur Cinthia Alamanda, Rini Robiani, Miftahul Faridl, Karimatu Khoirunnisa, Aulia Saraswati Wicaksono
EPI_ISL_1660472	Bandung Public Health	West Java Health Laboratory; School of Life Sciences and Technology, Institut Teknologi Bandung	Azzania Fibriani, Ema Rahmawati, Ryan Bayusantika Ristandi, Rifky Waluyajati Rachman, Cut Nur Cinthia Alamanda, Rini Robiani, Miftahul Faridl, Karimatu Khoirunnisa, Aulia Saraswati Wicaksono
EPI_ISL_1634465	Bandung Public Health	West Java Health Laboratory; School of Life Sciences and Technology, Institut Teknologi Bandung	Azzania Fibriani, Ema Rahmawati, Ryan Bayusantika Ristandi, Rifky Waluyajati Rachman, Cut Nur Cinthia Alamanda, Rini Robiani, Miftahul Faridl, Karimatu Khoirunnisa, Aulia Saraswati Wicaksono
EPI_ISL_1634474	Cimahi Public Health	West Java Health Laboratory; School of Life Sciences and Technology, Institut Teknologi Bandung	Azzania Fibriani, Ema Rahmawati, Ryan Bayusantika Ristandi, Rifky Waluyajati Rachman, Cut Nur Cinthia Alamanda, Rini Robiani, Miftahul Faridl, Karimatu Khoirunnisa, Aulia Saraswati Wicaksono
EPI_ISL_1633339	Bandung Public Health	West Java Health Laboratory; School of Life Sciences and Technology, Institut Teknologi Bandung	Azzania Fibriani, Ema Rahmawati, Ryan Bayusantika Ristandi, Rifky Waluyajati Rachman, Cut Nur Cinthia Alamanda, Rini Robiani, Miftahul Faridl, Karimatu Khoirunnisa, Aulia Saraswati Wicaksono
EPI_ISL_1615586	Santosa Kopo Hospital	West Java Health Laboratory; School of Life Sciences and Technology, Institut Teknologi Bandung	Azzania Fibriani, Ema Rahmawati, Ryan Bayusantika Ristandi, Rifky Waluyajati Rachman, Cut Nur Cinthia Alamanda, Rini Robiani, Miftahul Faridl, Karimatu Khoirunnisa, Aulia Saraswati Wicaksono
EPI_ISL_1615589	Sumedang Public Health	West Java Health Laboratory; School of Life Sciences and Technology, Institut Teknologi Bandung	Azzania Fibriani, Ema Rahmawati, Ryan Bayusantika Ristandi, Rifky Waluyajati Rachman, Cut Nur Cinthia Alamanda, Rini Robiani, Miftahul Faridl, Karimatu Khoirunnisa, Aulia Saraswati Wicaksono
EPI_ISL_1615588	Mitra Kasih Hospital	West Java Health Laboratory; School of Life Sciences and Technology, Institut Teknologi Bandung	Azzania Fibriani, Ema Rahmawati, Ryan Bayusantika Ristandi, Rifky Waluyajati Rachman, Cut Nur Cinthia Alamanda, Rini Robiani, Miftahul Faridl, Karimatu Khoirunnisa, Aulia Saraswati Wicaksono
EPI_ISL_1615590	Subang Public Health	West Java Health Laboratory; School of Life Sciences and Technology, Institut Teknologi Bandung	Azzania Fibriani, Ema Rahmawati, Ryan Bayusantika Ristandi, Rifky Waluyajati Rachman, Cut Nur Cinthia Alamanda, Rini Robiani, Miftahul Faridl, Karimatu Khoirunnisa, Aulia Saraswati Wicaksono
EPI_ISL_1615656	Bandung Public Health	West Java Health Laboratory; School of Life Sciences and Technology, Institut Teknologi Bandung	Azzania Fibriani, Ema Rahmawati, Ryan Bayusantika Ristandi, Rifky Waluyajati Rachman, Cut Nur Cinthia Alamanda, Rini Robiani, Miftahul Faridl, Karimatu Khoirunnisa, Aulia Saraswati Wicaksono
EPI_ISL_1634471	Santosa Kopo Hospital	West Java Health Laboratory; School of Life Sciences and Technology, Institut Teknologi Bandung	Azzania Fibriani, Ema Rahmawati, Ryan Bayusantika Ristandi, Rifky Waluyajati Rachman, Cut Nur Cinthia Alamanda, Rini Robiani, Miftahul Faridl, Karimatu Khoirunnisa, Aulia Saraswati Wicaksono
EPI_ISL_1634467	Purwakarta Public Health	West Java Health Laboratory; School of Life Sciences and Technology, Institut Teknologi Bandung	Azzania Fibriani, Ema Rahmawati, Ryan Bayusantika Ristandi, Rifky Waluyajati Rachman, Cut Nur Cinthia Alamanda, Rini Robiani, Miftahul Faridl, Karimatu Khoirunnisa, Aulia Saraswati Wicaksono
EPI_ISL_1634470	Tasikmalaya Public Health	West Java Health Laboratory; School of Life Sciences and Technology, Institut Teknologi Bandung	Azzania Fibriani, Ema Rahmawati, Ryan Bayusantika Ristandi, Rifky Waluyajati Rachman, Cut Nur Cinthia Alamanda, Rini Robiani, Miftahul Faridl, Karimatu Khoirunnisa, Aulia Saraswati Wicaksono
EPI_ISL_1615620	Subang Public Health	West Java Health Laboratory; School of Life Sciences and Technology, Institut Teknologi Bandung	Azzania Fibriani, Ema Rahmawati, Ryan Bayusantika Ristandi, Rifky Waluyajati Rachman, Cut Nur Cinthia Alamanda, Rini Robiani, Miftahul Faridl, Karimatu Khoirunnisa, Aulia Saraswati Wicaksono
EPI_ISL_1615600	West Java Health Laboratory	West Java Health Laboratory; School of Life Sciences and Technology, Institut Teknologi Bandung	Azzania Fibriani, Ema Rahmawati, Ryan Bayusantika Ristandi, Rifky Waluyajati Rachman, Cut Nur Cinthia Alamanda, Rini Robiani, Miftahul Faridl, Karimatu Khoirunnisa, Aulia Saraswati Wicaksono
EPI_ISL_1615660	West Java Health Laboratory	West Java Health Laboratory; School of Life Sciences and Technology, Institut Teknologi Bandung	Azzania Fibriani, Ema Rahmawati, Ryan Bayusantika Ristandi, Rifky Waluyajati Rachman, Cut Nur Cinthia Alamanda, Rini Robiani, Miftahul Faridl, Karimatu Khoirunnisa, Aulia Saraswati Wicaksono
EPI_ISL_1398984	West Bandung Public Health	West Java Health Laboratory; School of Life Sciences and Technology, Institut Teknologi Bandung	Azzania Fibriani, Ema Rahmawati, Ryan Bayusantika Ristandi, Rifky Waluyajati Rachman, Cut Nur Cinthia Alamanda, Isak Solihin, Rini Robiani, Miftahul Faridl, Karimatu Khoirunnisa, Kamila Tania
EPI_ISL_1398942	Cianjur Public Health	West Java Health Laboratory; School of Life Sciences and Technology, Institut Teknologi Bandung	Azzania Fibriani, Ema Rahmawati, Ryan Bayusantika Ristandi, Rifky Waluyajati Rachman, Cut Nur Cinthia Alamanda, Isak Solihin, Rini Robiani, Miftahul Faridl, Karimatu Khoirunnisa, Kamila Tania
EPI_ISL_1398939	Cianjur Public Health	West Java Health Laboratory; School of Life Sciences and Technology, Institut Teknologi Bandung	Azzania Fibriani, Ema Rahmawati, Ryan Bayusantika Ristandi, Rifky Waluyajati Rachman, Cut Nur Cinthia Alamanda, Isak Solihin, Rini Robiani, Miftahul Faridl, Karimatu Khoirunnisa, Kamila Tania
EPI_ISL_1398930	Subang Public Health	West Java Health Laboratory; School of Life Sciences and Technology, Institut Teknologi Bandung	Azzania Fibriani, Ema Rahmawati, Ryan Bayusantika Ristandi, Rifky Waluyajati Rachman, Cut Nur Cinthia Alamanda, Isak Solihin, Rini Robiani, Miftahul Faridl, Karimatu Khoirunnisa, Kamila Tania
EPI_ISL_1398932	Cianjur Public Health	West Java Health Laboratory; School of Life Sciences and Technology, Institut Teknologi Bandung	Azzania Fibriani, Ema Rahmawati, Ryan Bayusantika Ristandi, Rifky Waluyajati Rachman, Cut Nur Cinthia Alamanda, Isak Solihin, Rini Robiani, Miftahul Faridl, Karimatu Khoirunnisa, Kamila Tania
EPI_ISL_1398934	West Bandung Public Health	West Java Health Laboratory	Azzania Fibriani, Ema Rahmawati, Ryan Bayusantika Ristandi, Rifky Waluyajati Rachman, Cut Nur Cinthia Alamanda, Isak Solihin, Rini Robiani, Miftahul Faridl, Karimatu Khoirunnisa, Kamila Tania
EPI_ISL_1398929	West Bandung Public Health	West Java Health Laboratory; School of Life Sciences and Technology, Institut Teknologi Bandung	Azzania Fibriani, Ema Rahmawati, Ryan Bayusantika Ristandi, Rifky Waluyajati Rachman, Cut Nur Cinthia Alamanda, Isak Solihin, Rini Robiani, Miftahul Faridl, Karimatu Khoirunnisa, Kamila Tania
EPI_ISL_1398936	Purwakarta Public Health	West Java Health Laboratory	Azzania Fibriani, Ema Rahmawati, Ryan Bayusantika Ristandi, Rifky Waluyajati Rachman, Cut Nur Cinthia Alamanda, Isak Solihin, Rini Robiani, Miftahul Faridl, Karimatu Khoirunnisa, Kamila Tania
EPI_ISL_1398924	Subang Public Health	West Java Health Laboratory; School of Life Sciences and Technology, Institut Teknologi Bandung	Azzania Fibriani, Ema Rahmawati, Ryan Bayusantika Ristandi, Rifky Waluyajati Rachman, Cut Nur Cinthia Alamanda, Isak Solihin, Rini Robiani, Miftahul Faridl, Karimatu Khoirunnisa, Kamila Tania
EPI_ISL_1398568	West Bandung Public Health	West Java Health Laboratory; School of Life Sciences and Technology, Institut Teknologi Bandung	Azzania Fibriani, Ema Rahmawati, Ryan Bayusantika Ristandi, Rifky Waluyajati Rachman, Cut Nur Cinthia Alamanda, Isak Solihin, Rini Robiani, Miftahul Faridl, Karimatu Khoirunnisa, Kamila Tania
EPI_ISL_1398563	West Bandung Public Health	West Java Health Laboratory; School of Life Sciences and Technology, Institut Teknologi Bandung	Azzania Fibriani, Ema Rahmawati, Ryan Bayusantika Ristandi, Rifky Waluyajati Rachman, Cut Nur Cinthia Alamanda, Isak Solihin, Rini Robiani, Miftahul Faridl, Karimatu Khoirunnisa, Kamila Tania
EPI_ISL_1398561	Subang Public Health	West Java Health Laboratory; School of Life Sciences and Technology, Institut Teknologi Bandung	Azzania Fibriani, Ema Rahmawati, Ryan Bayusantika Ristandi, Rifky Waluyajati Rachman, Cut Nur Cinthia Alamanda, Isak Solihin, Rini Robiani, Miftahul Faridl, Karimatu Khoirunnisa, Kamila Tania
EPI_ISL_1398361	West Bandung Public Health	West Java Health Laboratory; School of Life Sciences and Technology, Institut Teknologi Bandung	Azzania Fibriani, Ema Rahmawati, Ryan Bayusantika Ristandi, Rifky Waluyajati Rachman, Cut Nur Cinthia Alamanda, Isak Solihin, Rini Robiani, Miftahul Faridl, Karimatu Khoirunnisa, Kamila Tania
EPI_ISL_1398353	Kuningan Public Health	West Java Health Laboratory; School of Life Sciences and Technology, Institut Teknologi Bandung	Azzania Fibriani, Ema Rahmawati, Ryan Bayusantika Ristandi, Rifky Waluyajati Rachman, Cut Nur Cinthia Alamanda, Isak Solihin, Rini Robiani, Miftahul Faridl, Karimatu Khoirunnisa, Kamila Tania
EPI_ISL_1398367	Cianjur Public Health	West Java Health Laboratory; School of Life Sciences and Technology, Institut Teknologi Bandung	Azzania Fibriani, Ema Rahmawati, Ryan Bayusantika Ristandi, Rifky Waluyajati Rachman, Cut Nur Cinthia Alamanda, Isak Solihin, Rini Robiani, Miftahul Faridl, Karimatu Khoirunnisa, Kamila Tania
EPI_ISL_1398369	Kuningan Public Health	West Java Health Laboratory; School of Life Sciences and Technology, Institut Teknologi Bandung	Azzania Fibriani, Ema Rahmawati, Ryan Bayusantika Ristandi, Rifky Waluyajati Rachman, Cut Nur Cinthia Alamanda, Isak Solihin, Rini Robiani, Miftahul Faridl, Karimatu Khoirunnisa, Kamila Tania
EPI_ISL_1398359	Subang Public Health	West Java Health Laboratory; School of Life Sciences and Technology, Institut Teknologi Bandung	Azzania Fibriani, Ema Rahmawati, Ryan Bayusantika Ristandi, Rifky Waluyajati Rachman, Cut Nur Cinthia Alamanda, Isak Solihin, Rini Robiani, Miftahul Faridl, Karimatu Khoirunnisa, Kamila Tania
EPI_ISL_747239	Kuningan Publlic Health Office	West Java Health Laboratory; School of Life Sciences and Technology, Institut Teknologi Bandung	Azzania Fibriani, Ema Rahmawati, Ryan Bayusantika Ristandi, Rifky Waluyajati Rachman, Cut Nur Cinthia Alamanda, Isak Solihin, Rini Robiani, Miftahul Faridl, Karimatu Khoirunnisa
EPI_ISL_1346484	West Bandung Public Health	West Java Health Laboratory; School of Life Sciences and Technology, Institut Teknologi Bandung	Azzania Fibriani, Ema Rahmawati, Ryan Bayusantika Ristandi, Rifky Waluyajati Rachman, Cut Nur Cinthia Alamanda, Isak Solihin, Rini Robiani, Miftahul Faridl, Karimatu Khoirunnisa
EPI_ISL_1344587	West Java Health Laboratory	West Java Health Laboratory; School of Life Sciences and Technology, Institut Teknologi Bandung	Azzania Fibriani, Ema Rahmawati, Ryan Bayusantika Ristandi, Rifky Waluyajati Rachman, Cut Nur Cinthia Alamanda, Isak Solihin, Rini Robiani, Miftahul Faridl, Karimatu Khoirunnisa
EPI_ISL_1343218	West Java Health Laboratory	West Java Health Laboratory; School of Life Sciences and Technology, Institut Teknologi Bandung	Azzania Fibriani, Ema Rahmawati, Ryan Bayusantika Ristandi, Rifky Waluyajati Rachman, Cut Nur Cinthia Alamanda, Isak Solihin, Rini Robiani, Miftahul Faridl, Karimatu Khoirunnisa
EPI_ISL_1341802	Subang Public Health	West Java Health Laboratory; School of Life Sciences and Technology, Institut Teknologi Bandung	Azzania Fibriani, Ema Rahmawati, Ryan Bayusantika Ristandi, Rifky Waluyajati Rachman, Cut Nur Cinthia Alamanda, Isak Solihin, Rini Robiani, Miftahul Faridl, Karimatu Khoirunnisa
EPI_ISL_1341792	West Bandung Public Health	West Java Health Laboratory; School of Life Sciences and Technology, Institut Teknologi Bandung	Azzania Fibriani, Ema Rahmawati, Ryan Bayusantika Ristandi, Rifky Waluyajati Rachman, Cut Nur Cinthia Alamanda, Isak Solihin, Rini Robiani, Miftahul Faridl, Karimatu Khoirunnisa
EPI_ISL_1341797	West Bandung Public Health	West Java Health Laboratory; School of Life Sciences and Technology, Institut Teknologi Bandung	Azzania Fibriani, Ema Rahmawati, Ryan Bayusantika Ristandi, Rifky Waluyajati Rachman, Cut Nur Cinthia Alamanda, Isak Solihin, Rini Robiani, Miftahul Faridl, Karimatu Khoirunnisa
EPI_ISL_1340867	West Bandung Public Health	West Java Health Laboratory; School of Life Sciences and Technology, Institut Teknologi Bandung	Azzania Fibriani, Ema Rahmawati, Ryan Bayusantika Ristandi, Rifky Waluyajati Rachman, Cut Nur Cinthia Alamanda, Isak Solihin, Rini Robiani, Miftahul Faridl, Karimatu Khoirunnisa
EPI_ISL_1340862	West Bandung Public Health	West Java Health Laboratory; School of Life Sciences and Technology, Institut Teknologi Bandung	Azzania Fibriani, Ema Rahmawati, Ryan Bayusantika Ristandi, Rifky Waluyajati Rachman, Cut Nur Cinthia Alamanda, Isak Solihin, Rini Robiani, Miftahul Faridl, Karimatu Khoirunnisa
EPI_ISL_1340866	West Bandung Public Health	West Java Health Laboratory; School of Life Sciences and Technology, Institut Teknologi Bandung	Azzania Fibriani, Ema Rahmawati, Ryan Bayusantika Ristandi, Rifky Waluyajati Rachman, Cut Nur Cinthia Alamanda, Isak Solihin, Rini Robiani, Miftahul Faridl, Karimatu Khoirunnisa
EPI_ISL_1915557	RSUP Sanglah	National Institute of Health Research and Development	Vivi Setiawaty, Hana Apsari Pawestri, Subangkit, Kartika Dewi Puspa, Arie Ardiansyah Nugraha, Hartanti Dian Ikawati, Krisna Pangesti, Triyani Soekarso, Nelly Puspandari, I Nengah Tony Rustawan, I Gede Ketut Sajinadiyasa
EPI_ISL_1915531	National Institute of Health Research and Development	National Institute of Health Research and Development	Subangkit, Hana Apsari Pawestri, Kartika Dewi Puspa, Arie Ardiansyah Nugraha, Hartanti Dian Ikawati, Krisna Nur Andriana Pangesti, Yuni Rukminiati, Ririn Ramadhany, Agustiningsih, Kindi Adam, Holy Arif Wibowo, Triyani Soekarso, Ni Ketut Susilarini, Nurika Hariastuti, Ully Alfi Nikmah, Reni Herman, Nike Susanti, Herna, Tati Febriyanti, Natalie Laurencia Kipuw, Fauzul Muna, Irene Lorinda Indalao, N…
EPI_ISL_1789112	Klinik Tanjung Laboratory	Institute of Tropical Disease, Universitas Airlangga	Krisnoadi Rahardjo, Aldise M Nastri, Jezzy R Dewantari, Rima R Prasetya, Gatot Soegiarto, Laksmi Wulandari, Resti Yudhawati, Soetjipto, Yasuko Mori, Maria I Lusida, Kazufumi Shimizu
EPI_ISL_877420	Darus Syifa' Islamic Hospital	Institute of Tropical Disease, Universitas Airlangga	Aldise M Nastri, Jezzy R Dewantari, Rima R Prasetya, Krisnoadi Rahardjo, HM Faiz, Gatot Soegiarto, Laksmi Wulandari, Resti Yudhawati, Soetjipto, Yasuko Mori, Maria I Lusida, Kazufumi Shimizu
EPI_ISL_877423	Primasatya Husada Citra Hospital	Institute of Tropical Disease, Universitas Airlangga	Maria I Lusida, Krisnoadi Rahardjo, Aldise M Nastri, Jezzy R Dewantari, Rima R Prasetya, Pudji Djanuartono, Gatot Soegiarto, Laksmi Wulandari, Resti Yudhawati, Soetjipto, Yasuko Mori, Kazufumi Shimizu
EPI_ISL_877421	Institute of Tropical Disease	Institute of Tropical Disease, Universitas Airlangga	Jezzy R Dewantari, Rima R Prasetya, Krisnoadi Rahardjo, Aldise M Nastri, Gatot Soegiarto, Laksmi Wulandari, Resti Yudhawati, Soetjipto, Yasuko Mori, Maria I Lusida, Kazufumi Shimizu
EPI_ISL_759968	RSI Darus Syifa'	Institute of Tropical Disease, Universitas Airlangga	Maria I Lusida, Krisnoadi Rahardjo, Aldise M Nastri, Jezzy R Dewantari, Rima R Prasetya, HM Faiz, Gatot Soegiarto, Laksmi Wulandari, Resti Yudhawati, Soetjipto, Yasuko Mori, Kazufumi Shimizu
EPI_ISL_1159390	Semen Gresik Hospital	Institute of Tropical Disease, Universitas Airlangga	Rima R Prasetya, Krisnoadi Rahardjo, Aldise M Nastri, Jezzy R Dewantari, Muchdor, Gatot Soegiarto, Laksmi Wulandari, Resti Yudhawati, Soetjipto, Yasuko Mori, Maria I Lusida, Kazufumi Shimizu
EPI_ISL_1159391	Royal Hospital	Institute of Tropical Disease, Universitas Airlangga	Krisnoadi Rahardjo, Aldise M Nastri, Jezzy R Dewantari, Rima R Prasetya, Henny P Margastuti, Gatot Soegiarto, Laksmi Wulandari, Resti Yudhawati, Soetjipto, Yasuko Mori, Maria I Lusida, Kazufumi Shimizu
EPI_ISL_956281	Siti Khodijah Hospital	Institute of Tropical Disease, Universitas Airlangga	Maria I Lusida, Krisnoadi Rahardjo, Aldise M Nastri, Jezzy R Dewantari, Rima R Prasetya, Muhammad Hamdan, Gatot Soegiarto, Laksmi Wulandari, Resti Yudhawati, Soetjipto, Yasuko Mori, Kazufumi Shimizu
EPI_ISL_956279	Siti Khodijah Hospital	Institute of Tropical Disease, Universitas Airlangga	Jezzy R Dewantari, Rima R Prasetya, Krisnoadi Rahardjo, Aldise M Nastri, Muhammad Hamdan, Gatot Soegiarto, Laksmi Wulandari, Resti Yudhawati, Soetjipto, Yasuko Mori, Maria I Lusida, Kazufumi Shimizu
EPI_ISL_1020205	DMC Dompet Dhuafa, South Tangerang, Banten	Biosafety Level-3 Laboratory, Indonesian Institute of Sciences (LIPI)	Anggia Prasetyoputri, Isa Nuryana, Sri Swasthikawati, Sugiyono Saputra, Syam Budi Iryanto, Anik B. Dharmayanthi, Nuruliawaty Utami, Ratih Asmana Ningrum
EPI_ISL_1020203	Klinik Apotik Dien, Jakarta	Biosafety Level-3 Laboratory, Indonesian Institute of Sciences (LIPI)	Anik Budhi Dharmayanthi, Ade Andriani, Hariyatun, Asep M. Ridwanuloh, Syam Budi Iryanto, Eko Wahyu Putro, Gita Syahputra, Susanti, Inswasti Cahyani, Matthew W. Loose, Mohammad Ilyas, Wien Kusharyoto
EPI_ISL_518819	Qadr Hospital, Tangerang, Banten	Biosafety Level-3 Laboratory, Indonesian Institute of Sciences (LIPI)	Anik Budhi Dharmayanthi, Syam Budi Iryanto, Andri Wardiana, Anggia Prasetyoputri, Isa Nuryana, Ade Andriani, Ario Betha Juanssilfero, Asep M Ridwanuloh, Ahmad Fathoni, Rifki Sadikin, Ratih Asmana Ningrum, Wien Kusharyoto, Puspita Lisdiyanti
EPI_ISL_1020199	Balai Besar Rehabilitasi (BNN)	Biosafety Level-3 Laboratory, Indonesian Institute of Sciences (LIPI)	Sri Swasthikawati, Linda Sukmarini, Idris, Masrukhin, Alfi T. Fathurahman, Ruby Setiawan, Ratih Asmana Ningrum, Sugiyono Saputra
EPI_ISL_1117589	RS PMI, Bogor, West Java	Biosafety Level-3 Laboratory, Indonesian Institute of Sciences (LIPI)	Anggia Prasetyoputri, Isa Nuryana, Sri Swasthikawati, Sugiyono Saputra, Syam Budi Iryanto, Gita Syahputra, Ratih Asmana Ningrum
EPI_ISL_1117451	RS PMI, Bogor, West Java	Biosafety Level-3 Laboratory, Indonesian Institute of Sciences (LIPI)	Anik Budhi Dharmayanthi, Ade Andriani, Hariyatun, Asep M. Ridwanuloh, Syam Budi Iryanto, Eko Wahyu Putro, Gita Syahputra, Susanti, Inswasti Cahyani, Matthew W. Loose, Mohammad Ilyas, Wien Kusharyoto
EPI_ISL_1117452	RS Trimitra, Bogor, West java	Biosafety Level-3 Laboratory, Indonesian Institute of Sciences (LIPI)	Anggia Prasetyoputri, Erwin Hasrianda, Herjuno A. Nugroho, Nova Dhilla Yanthi, Fahrurrozi, Syam Budi Iryanto, Ratih Asmana Ningrum
EPI_ISL_1117457	Klinik Apotik Dien, Jakarta	Biosafety Level-3 Laboratory, Indonesian Institute of Sciences (LIPI)	Anik Budhi Dharmayanthi, Ade Andriani, Hariyatun, Asep M. Ridwanuloh, Syam Budi Iryanto, Eko Wahyu Putro, Gita Syahputra, Susanti, Inswasti Cahyani, Matthew W. Loose, Mohammad Ilyas, Wien Kusharyoto
EPI_ISL_1117456	Murni Teguh Hospital, Jakarta	Biosafety Level-3 Laboratory, Indonesian Institute of Sciences (LIPI)	Anik Budhi Dharmayanthi, Ade Andriani, Hariyatun, Asep M. Ridwanuloh, Syam Budi Iryanto, Eko Wahyu Putro, Gita Syahputra, Susanti, Inswasti Cahyani, Matthew W. Loose, Mohammad Ilyas, Wien Kusharyoto
EPI_ISL_1117450	Melania Hospital, Bagor , west Java	Biosafety Level-3 Laboratory, Indonesian Institute of Sciences (LIPI)	Anggia Prasetyoputri, Isa Nuryana, Sri Swasthikawati, Sugiyono Saputra, Syam Budi Iryanto, Eko Wahyu Putro, Gita Syahputra, Ari Sulistyo Wulandari, Ratih Asmana Ningrum
EPI_ISL_833571	RS Qadr, Tangerang, Indonesia	Biosafety Level-3 Laboratory, Indonesian Institute of Sciences (LIPI)	Ade Andriani, Ahmad Fathoni, Anik Budhi Dharmayanthi, Syam Budi Iryanto, Andri Wardiana, Anggia Prasetyoputri, Isa Nuryana, Erwin Fajar Hasrianda, Ryan Haryo Setiawan, Ratih Asmana Ningrum
EPI_ISL_833499	RS Qadr, Tangerang, Indonesia	Biosafety Level-3 Laboratory, Indonesian Institute of Sciences (LIPI)	Isa Nuryana, Ade Andriani, Ahmad Fathoni, Anik Budhi Dharmayanthi, Syam Budi Iryanto, Andri Wardiana, Anggia Prasetyoputri, Ratna Dwi Ramadani, Sugiyono Saputra, Ratih Asmana Ningrum
EPI_ISL_833391	Klinik Apotek Dein, Jakarta, Indonesia	Biosafety Level-3 Laboratory, Indonesian Institute of Sciences (LIPI)	Andri Wardiana, Anggia Prasetyoputri, Isa Nuryana, Ade Andriani, Anik Budhi Dharmayanthi, Syam Budi Iryanto, Ahmad Fathoni, Herman Irawan, Dadang Supriatna, Ratih Asmana Ningrum
EPI_ISL_833503	RS MMC, Jakarta, Indonesia	Biosafety Level-3 Laboratory, Indonesian Institute of Sciences (LIPI)	Anggia Prasetyoputri, Isa Nuryana, Anik Budhi Dharmayanthi, Syam Budi Iryanto, Andri Wardiana, Ade Andriani, Ahmad Fathoni, Idris, Ruby Setiawan, Ratih Asmana Ningrum
EPI_ISL_833506	RS PMI, Bogor, Indonesia	Biosafety Level-3 Laboratory, Indonesian Institute of Sciences (LIPI)	Isa Nuryana, Ade Andriani, Ahmad Fathoni, Anik Budhi Dharmayanthi, Syam Budi Iryanto, Andri Wardiana, Anggia Prasetyoputri, Satrio Haryo Benowo, Gilang Akbariani, Ratih Asmana Ningrum
EPI_ISL_862040	RSUP Dr. Sardjito	Genetics Working Group (Pokja Genetik) Faculty of Medicine, Public Health and Nursing Universitas Gadjah Mada (FK-KMK UGM); Disease Investigation Center Wates Ministry of Agriculture Indonesia; Department of Microbiology FK-KMK UGM; Laboratorium Diagnostik Yayasan Tahija World Mosquito Program (WMP) Yogyakarta Center for Tropical Medicine FK-KMK UGM; Integrated Research Center FK-KMK UGM; Departm…	Gunadi, Hendra Wibawa, . Marcellus, Mohamad S. Hakim, Edwin W. Daniwijaya, Ludhang P. Rizki, Endah Supriyati, Eggi Arguni, Titik Nuryastuti, Tri Wibawa, Dwi AA Nugrahaningsih, Afiahayati, Siswanto, Kristy Iskandar, Nungki Anggorowati, Ika Trisnawati, Sumardi, Eko Budiono, Bambang Sigit Riyanto, Heni Retnowulan, Munawar Gani, Satria Maulana, Nur Rahmi Ananda, Riat El Khair, Yunika Puspadewi, Osman…
EPI_ISL_516806	Rumah Sakit PKU Gamping	Genetics Working Group (Pokja Genetik) Faculty of Medicine, Public Health and Nursing Universitas Gadjah Mada (FK-KMK UGM); Disease Investigation Center Wates Ministry of Agriculture Indonesia; Department of Microbiology FK-KMK UGM; Laboratorium Diagnostik Yayasan Tahija World Mosquito Program (WMP) Yogyakarta Center for Tropical Medicine FK-KMK UGM; Integrated Research center FK-KMK UGM; Departm…	Gunadi, Hendra Wibawa, . Marcellus, Mohamad S. Hakim, Edwin W. Daniwijaya, Ludhang P. Rizki, Endah Supriyati, Eggi Arguni, Titik Nuryastuti, Tri Wibawa, Dwi AA Nugrahaningsih, . Afiahayati, . Siswanto, Ardorisye Saptaty Fornia, Kemala Athollah
EPI_ISL_911707	Academic Hospital of Gadjah Mada University (RSA UGM)	Genetics Working Group (Pokja Genetik) Faculty of Medicine, Public Health and Nursing Universitas Gadjah Mada (FK-KMK UGM); Disease Investigation Center Wates Ministry of Agriculture Indonesia; Department of Microbiology FK-KMK UGM; Laboratorium Diagnostik Yayasan Tahija World Mosquito Program (WMP) Yogyakarta Center for Tropical Medicine FK-KMK UGM; Integrated Research center FK-KMK UGM; Departm…	Gunadi, Hendra Wibawa, Marcellus, Mohamad S. Hakim, Edwin W. Daniwijaya, Ludhang P. Rizki, Endah Supriyati, Eggi Arguni, Titik Nuryastuti, Tri Wibawa, Dwi AA Nugrahaningsih, Afiahayati, Siswanto, Kristy Iskandar, Nungki Anggorowati, Untung Riawan, Kemala Athollah
EPI_ISL_911709	Academic Hospital of Gadjah Mada University (RSA UGM)	Genetics Working Group (Pokja Genetik) Faculty of Medicine, Public Health and Nursing Universitas Gadjah Mada (FK-KMK UGM); Disease Investigation Center Wates Ministry of Agriculture Indonesia; Department of Microbiology FK-KMK UGM; Laboratorium Diagnostik Yayasan Tahija World Mosquito Program (WMP) Yogyakarta Center for Tropical Medicine FK-KMK UGM; Integrated Research center FK-KMK UGM; Departm…	Gunadi, Hendra Wibawa, Marcellus, Mohamad S. Hakim, Edwin W. Daniwijaya, Ludhang P. Rizki, Endah Supriyati, Eggi Arguni, Titik Nuryastuti, Tri Wibawa, Dwi AA Nugrahaningsih, Afiahayati, Siswanto, Kristy Iskandar, Nungki Anggorowati, Dyah Ayu Puspitarani, Dwiki afandy
EPI_ISL_906051	RSA UGM	Genetics Working Group (Pokja Genetik) Faculty of Medicine, Public Health and Nursing Universitas Gadjah Mada (FK-KMK UGM); Disease Investigation Center Wates Ministry of Agriculture Indonesia; Department of Microbiology FK-KMK UGM; Laboratorium Diagnostik Yayasan Tahija World Mosquito Program (WMP) Yogyakarta Center for Tropical Medicine FK-KMK UGM; Integrated Research center FK-KMK UGM; Departm…	Gunadi, Hendra Wibawa, Marcellus, Mohamad S. Hakim, Edwin W. Daniwijaya, Ludhang P. Rizki, Endah Supriyati, Eggi Arguni, Titik Nuryastuti, Tri Wibawa, Dwi AA Nugrahaningsih, Afiahayati, Siswanto, Kristy Iskandar, Nungki Anggorowati, Alvin Santoso Kalim, Dwiki Afandy
EPI_ISL_902749	RSA UGM	Genetics Working Group (Pokja Genetik) Faculty of Medicine, Public Health and Nursing Universitas Gadjah Mada (FK-KMK UGM); Disease Investigation Center Wates Ministry of Agriculture Indonesia; Department of Microbiology FK-KMK UGM; Laboratorium Diagnostik Yayasan Tahija World Mosquito Program (WMP) Yogyakarta Center for Tropical Medicine FK-KMK UGM; Integrated Research center FK-KMK UGM; Departm…	Gunadi, Hendra Wibawa, Marcellus, Mohamad S. Hakim, Edwin W. Daniwijaya, Ludhang P. Rizki, Endah Supriyati, Eggi Arguni, Titik Nuryastuti, Tri Wibawa, Dwi AA Nugrahaningsih, Afiahayati, Siswanto, Kristy Iskandar, Nungki Anggorowati, Dyah Ayu Puspitarani, Dwiki afandy
EPI_ISL_902737	RSA UGM	Genetics Working Group (Pokja Genetik) Faculty of Medicine, Public Health and Nursing Universitas Gadjah Mada (FK-KMK UGM); Disease Investigation Center Wates Ministry of Agriculture Indonesia; Department of Microbiology FK-KMK UGM; Laboratorium Diagnostik Yayasan Tahija World Mosquito Program (WMP) Yogyakarta Center for Tropical Medicine FK-KMK UGM; Integrated Research center FK-KMK UGM; Departm…	Gunadi, Hendra Wibawa, Marcellus, Mohamad S. Hakim, Edwin W. Daniwijaya, Ludhang P. Rizki, Endah Supriyati, Eggi Arguni, Titik Nuryastuti, Tri Wibawa, Dwi AA Nugrahaningsih, Afiahayati, Siswanto, Kristy Iskandar, Nungki Anggorowati, Aditya Rifqi Fauzi, Fadil Fahri
EPI_ISL_891151	Academic Hospital of Gadjah Mada University (RSA UGM)	Genetics Working Group (Pokja Genetik) Faculty of Medicine, Public Health and Nursing Universitas Gadjah Mada (FK-KMK UGM); Disease Investigation Center Wates Ministry of Agriculture Indonesia; Department of Microbiology FK-KMK UGM; Laboratorium Diagnostik Yayasan Tahija World Mosquito Program (WMP) Yogyakarta Center for Tropical Medicine FK-KMK UGM; Integrated Research center FK-KMK UGM; Departm…	Gunadi, Hendra Wibawa, Marcellus, Mohamad S. Hakim, Edwin W. Daniwijaya, Ludhang P. Rizki, Endah Supriyati, Eggi Arguni, Titik Nuryastuti, Tri Wibawa, Dwi AA Nugrahaningsih, Afiahayati, Siswanto, Kristy Iskandar, Nungki Anggorowati, Alvin Santoso Kalim, Susan Simanjaya
EPI_ISL_890187	Academic Hospital of Gadjah Mada University (RSA UGM)	Genetics Working Group (Pokja Genetik) Faculty of Medicine, Public Health and Nursing Universitas Gadjah Mada (FK-KMK UGM); Disease Investigation Center Wates Ministry of Agriculture Indonesia; Department of Microbiology FK-KMK UGM; Laboratorium Diagnostik Yayasan Tahija World Mosquito Program (WMP) Yogyakarta Center for Tropical Medicine FK-KMK UGM; Integrated Research center FK-KMK UGM; Departm…	Gunadi, Hendra Wibawa, Marcellus, Mohamad S. Hakim, Edwin W. Daniwijaya, Ludhang P. Rizki, Endah Supriyati, Eggi Arguni, Titik Nuryastuti, Tri Wibawa, Dwi AA Nugrahaningsih, Afiahayati, Siswanto, Kristy Iskandar, Nungki Anggorowati, Untung Riawan, William Widitjiarso
EPI_ISL_890185	Academic Hospital of Gadjah Mada University (RSA UGM)	Genetics Working Group (Pokja Genetik) Faculty of Medicine, Public Health and Nursing Universitas Gadjah Mada (FK-KMK UGM); Disease Investigation Center Wates Ministry of Agriculture Indonesia; Department of Microbiology FK-KMK UGM; Laboratorium Diagnostik Yayasan Tahija World Mosquito Program (WMP) Yogyakarta Center for Tropical Medicine FK-KMK UGM; Integrated Research center FK-KMK UGM; Departm…	Gunadi, Hendra Wibawa, Marcellus, Mohamad S. Hakim, Edwin W. Daniwijaya, Ludhang P. Rizki, Endah Supriyati, Eggi Arguni, Titik Nuryastuti, Tri Wibawa, Dwi AA Nugrahaningsih, Afiahayati, Siswanto, Kristy Iskandar, Nungki Anggorowati, Aditya Rifqi Fauzi, Fadil Fahri
EPI_ISL_890186	Academic Hospital of Gadjah Mada University (RSA UGM)	Genetics Working Group (Pokja Genetik) Faculty of Medicine, Public Health and Nursing Universitas Gadjah Mada (FK-KMK UGM); Disease Investigation Center Wates Ministry of Agriculture Indonesia; Department of Microbiology FK-KMK UGM; Laboratorium Diagnostik Yayasan Tahija World Mosquito Program (WMP) Yogyakarta Center for Tropical Medicine FK-KMK UGM; Integrated Research center FK-KMK UGM; Departm…	Gunadi, Hendra Wibawa, Marcellus, Mohamad S. Hakim, Edwin W. Daniwijaya, Ludhang P. Rizki, Endah Supriyati, Eggi Arguni, Titik Nuryastuti, Tri Wibawa, Dwi AA Nugrahaningsih, Afiahayati, Siswanto, Kristy Iskandar, Nungki Anggorowati, Audric Kenny Tedja, Maria Patricia Inggriani
EPI_ISL_885142	RSUP Dr. Sardjito	Genetics Working Group (Pokja Genetik) Faculty of Medicine, Public Health and Nursing Universitas Gadjah Mada (FK-KMK UGM); Disease Investigation Center Wates Ministry of Agriculture Indonesia; Department of Microbiology FK-KMK UGM; Laboratorium Diagnostik Yayasan Tahija World Mosquito Program (WMP) Yogyakarta Center for Tropical Medicine FK-KMK UGM; Integrated Research Center FK-KMK UGM; Departm…	Gunadi, Hendra Wibawa, . Marcellus, Mohamad S. Hakim, Edwin W. Daniwijaya, Ludhang P. Rizki, Endah Supriyati, Eggi Arguni, Titik Nuryastuti, Tri Wibawa, Dwi AA Nugrahaningsih, Afiahayati, Siswanto, Kristy Iskandar, Nungki Anggorowati, Ika Trisnawati, Sumardi, Eko Budiono, Bambang Sigit Riyanto, Heni Retnowulan, Munawar Gani, Satria Maulana, Nur Rahmi Ananda, Riat El Khair, Yunika Puspadewi, Osman…
EPI_ISL_877128	Academic Hospital of Gajdah Mada University (RSA UGM)	Genetics Working Group (Pokja Genetik) Faculty of Medicine, Public Health and Nursing Universitas Gadjah Mada (FK-KMK UGM); Disease Investigation Center Wates Ministry of Agriculture Indonesia; Department of Microbiology FK-KMK UGM; Laboratorium Diagnostik Yayasan Tahija World Mosquito Program (WMP) Yogyakarta Center for Tropical Medicine FK-KMK UGM; Integrated Research center FK-KMK UGM; Departm…	Gunadi, Hendra Wibawa, Marcellus, Mohamad S. Hakim, Edwin W. Daniwijaya, Ludhang P. Rizki, Endah Supriyati, Eggi Arguni, Titik Nuryastuti, Tri Wibawa, Dwi AA Nugrahaningsih, Afiahayati, Siswanto, Kristy Iskandar, Nungki Anggorowati, Aditya Rifqi Fauzi, Fadil Fahri
EPI_ISL_877129	Academic Hospital of Gajdah Mada University (RSA UGM)	Genetics Working Group (Pokja Genetik) Faculty of Medicine, Public Health and Nursing Universitas Gadjah Mada (FK-KMK UGM); Disease Investigation Center Wates Ministry of Agriculture Indonesia; Department of Microbiology FK-KMK UGM; Laboratorium Diagnostik Yayasan Tahija World Mosquito Program (WMP) Yogyakarta Center for Tropical Medicine FK-KMK UGM; Integrated Research Center FK-KMK UGM; Departm…	Gunadi, Hendra Wibawa, Marcellus, Mohamad S. Hakim, Edwin W. Daniwijaya, Ludhang P. Rizki, Endah Supriyati, Eggi Arguni, Titik Nuryastuti, Tri Wibawa, Dwi AA Nugrahaningsih, Afiahayati, Siswanto, Kristy Iskandar, Nungki Anggorowati, Dwiki afandy, Dyah Ayu Puspitarani
EPI_ISL_877130	Academic Hospital of Gajdah Mada University (RSA UGM)	Genetics Working Group (Pokja Genetik) Faculty of Medicine, Public Health and Nursing Universitas Gadjah Mada (FK-KMK UGM); Disease Investigation Center Wates Ministry of Agriculture Indonesia; Department of Microbiology FK-KMK UGM; Laboratorium Diagnostik Yayasan Tahija World Mosquito Program (WMP) Yogyakarta Center for Tropical Medicine FK-KMK UGM; Integrated Research center FK-KMK UGM; Departm…	Gunadi, Hendra Wibawa, Marcellus, Mohamad S. Hakim, Edwin W. Daniwijaya, Ludhang P. Rizki, Endah Supriyati, Eggi Arguni, Titik Nuryastuti, Tri Wibawa, Dwi AA Nugrahaningsih, Afiahayati, Siswanto, Kristy Iskandar, Nungki Anggorowati, Kemala Athollah, Desyifa Mursalin
EPI_ISL_877131	Academic Hospital of Gajdah Mada University (RSA UGM)	Genetics Working Group (Pokja Genetik) Faculty of Medicine, Public Health and Nursing Universitas Gadjah Mada (FK-KMK UGM); Disease Investigation Center Wates Ministry of Agriculture Indonesia; Department of Microbiology FK-KMK UGM; Laboratorium Diagnostik Yayasan Tahija World Mosquito Program (WMP) Yogyakarta Center for Tropical Medicine FK-KMK UGM; Integrated Research center FK-KMK UGM; Departm…	Gunadi, Hendra Wibawa, Marcellus, Mohamad S. Hakim, Edwin W. Daniwijaya, Ludhang P. Rizki, Endah Supriyati, Eggi Arguni, Titik Nuryastuti, Tri Wibawa, Dwi AA Nugrahaningsih, Afiahayati, Siswanto, Kristy Iskandar, Nungki Anggorowati, Susan Simanjaya, Alvin Santoso Kalim
EPI_ISL_872190	RSUP Dr. Sardjito	Genetics Working Group (Pokja Genetik) Faculty of Medicine, Public Health and Nursing Universitas Gadjah Mada (FK-KMK UGM); Disease Investigation Center Wates Ministry of Agriculture Indonesia; Department of Microbiology FK-KMK UGM; Laboratorium Diagnostik Yayasan Tahija World Mosquito Program (WMP) Yogyakarta Center for Tropical Medicine FK-KMK UGM; Integrated Research Center FK-KMK UGM; Departm…	Gunadi, Hendra Wibawa, . Marcellus, Mohamad S. Hakim, Edwin W. Daniwijaya, Ludhang P. Rizki, Endah Supriyati, Eggi Arguni, Titik Nuryastuti, Tri Wibawa, Dwi AA Nugrahaningsih, Afiahayati, Siswanto, Kristy Iskandar, Nungki Anggorowati, Ika Trisnawati, Sumardi, Eko Budiono, Bambang Sigit Riyanto, Heni Retnowulan, Munawar Gani, Satria Maulana, Nur Rahmi Ananda, Riat El Khair, Yunika Puspadewi, Osman…
EPI_ISL_1005697	RSUD Dr. Tjitrowardojo	Genetics Working Group (Pokja Genetik) Faculty of Medicine, Public Health and Nursing Universitas Gadjah Mada (FK-KMK UGM); Disease Investigation Center Wates Ministry of Agriculture Indonesia; Department of Microbiology FK-KMK UGM; Laboratorium Diagnostik Yayasan Tahija World Mosquito Program (WMP) Yogyakarta Center for Tropical Medicine FK-KMK UGM; Integrated Research Center FK-KMK UGM; Departm…	Gunadi, Hendra Wibawa, Marcellus, Mohamad S. Hakim, Edwin W. Daniwijaya, Ludhang P. Rizki, Endah Supriyati, Eggi Arguni, Titik Nuryastuti, Tri Wibawa, Dwi AA Nugrahaningsih, Afiahayati, Siswanto, Kristy Iskandar, Nungki Anggorowati, Irene, Indaryati, Havid Setyawan, Arry Setyowati, Chusni Mubarakh, Try Nirmala Sari, Kemala Athollah, Dyah Ayu Puspitarani
EPI_ISL_1005698	RSUD Dr. Tjitrowardojo	Genetics Working Group (Pokja Genetik) Faculty of Medicine, Public Health and Nursing Universitas Gadjah Mada (FK-KMK UGM); Disease Investigation Center Wates Ministry of Agriculture Indonesia; Department of Microbiology FK-KMK UGM; Laboratorium Diagnostik Yayasan Tahija World Mosquito Program (WMP) Yogyakarta Center for Tropical Medicine FK-KMK UGM; Integrated Research Center FK-KMK UGM; Departm…	Gunadi, Hendra Wibawa, Marcellus, Mohamad S. Hakim, Edwin W. Daniwijaya, Ludhang P. Rizki, Endah Supriyati, Eggi Arguni, Titik Nuryastuti, Tri Wibawa, Dwi AA Nugrahaningsih, Afiahayati, Siswanto, Kristy Iskandar, Nungki Anggorowati, Irene, Indaryati, Havid Setyawan, Arry Setyowati, Chusni Mubarakh, Try Nirmala Sari, Aditya Rifqi Fauzi, Fadil Fahri
EPI_ISL_1005696	RSUD Dr. Tjitrowardojo	Genetics Working Group (Pokja Genetik) Faculty of Medicine, Public Health and Nursing Universitas Gadjah Mada (FK-KMK UGM); Disease Investigation Center Wates Ministry of Agriculture Indonesia; Department of Microbiology FK-KMK UGM; Laboratorium Diagnostik Yayasan Tahija World Mosquito Program (WMP) Yogyakarta Center for Tropical Medicine FK-KMK UGM; Integrated Research Center FK-KMK UGM; Departm…	Gunadi, Hendra Wibawa, Marcellus, Mohamad S. Hakim, Edwin W. Daniwijaya, Ludhang P. Rizki, Endah Supriyati, Eggi Arguni, Titik Nuryastuti, Tri Wibawa, Dwi AA Nugrahaningsih, Afiahayati, Siswanto, Kristy Iskandar, Nungki Anggorowati, Irene, Indaryati, Havid Setyawan, Arry Setyowati, Chusni Mubarakh, Try Nirmala Sari, Susan Simanjaya, Alvin Santoso Kalim
EPI_ISL_610161	RSUD Dr. Tjitrowardojo	Genetics Working Group (Pokja Genetik) Faculty of Medicine, Public Health and Nursing Universitas Gadjah Mada (FK-KMK UGM); Disease Investigation Center Wates Ministry of Agriculture Indonesia; Department of Microbiology FK-KMK UGM; Laboratorium Diagnostik Yayasan Tahija World Mosquito Program (WMP) Yogyakarta Center for Tropical Medicine FK-KMK UGM; Integrated Research Center FK-KMK UGM; Departm…	Gunadi, Hendra Wibawa, Marcellus, Mohamad S. Hakim, Edwin W. Daniwijaya, Ludhang P. Rizki, Endah Supriyati, Eggi Arguni, Titik Nuryastuti, Tri Wibawa, Dwi AA Nugrahaningsih, Afiahayati, Siswanto, Kristy Iskandar, Nungki Anggorowati, Irene, Indaryati, Havid Setyawan, Wuryanto, Kemala Athollah, Desyifa Mursalin
EPI_ISL_610162	RSUD Dr. Tjitrowardojo	Genetics Working Group (Pokja Genetik) Faculty of Medicine, Public Health and Nursing Universitas Gadjah Mada (FK-KMK UGM); Disease Investigation Center Wates Ministry of Agriculture Indonesia; Department of Microbiology FK-KMK UGM; Laboratorium Diagnostik Yayasan Tahija World Mosquito Program (WMP) Yogyakarta Center for Tropical Medicine FK-KMK UGM; Integrated Research Center FK-KMK UGM; Departm…	Gunadi, Hendra Wibawa, Marcellus, Mohamad S. Hakim, Edwin W. Daniwijaya, Ludhang P. Rizki, Endah Supriyati, Eggi Arguni, Titik Nuryastuti, Tri Wibawa, Dwi AA Nugrahaningsih, Afiahayati, Siswanto, Kristy Iskandar, Nungki Anggorowati, Irene, Indaryati, Havid Setyawan, Wuryanto, Susan Simanjaya, Alvin Santoso Kalim
EPI_ISL_576383	RSUD Budi Rahayu Kota Magelang	Genetics Working Group (Pokja Genetik) Faculty of Medicine, Public Health and Nursing Universitas Gadjah Mada (FK-KMK UGM); Disease Investigation Center Wates Ministry of Agriculture Indonesia; Department of Microbiology FK-KMK UGM; Laboratorium Diagnostik Yayasan Tahija World Mosquito Program (WMP) Yogyakarta Center for Tropical Medicine FK-KMK UGM; Integrated Research Center FK-KMK UGM; Departm…	Gunadi, Hendra Wibawa, Marcellus, Mohamad S. Hakim, Edwin W. Daniwijaya, Ludhang P. Rizki, Endah Supriyati, Eggi Arguni, Titik Nuryastuti, Tri Wibawa, Dwi AA Nugrahaningsih, Afiahayati, Siswanto, Kristy Iskandar, Nungki Anggorowati, Irene, Indaryati, Havid Setyawan, Ari Meliyanti, Merliana Sari Situmeang, Audric Kenny Tedja, Aditya Rifqi Fauzi
EPI_ISL_576115	RSUP Dr Sardjito	Genetics Working Group (Pokja Genetik) Faculty of Medicine, Public Health and Nursing Universitas Gadjah Mada (FK-KMK UGM); Disease Investigation Center Wates Ministry of Agriculture Indonesia; Department of Microbiology FK-KMK UGM; Laboratorium Diagnostik Yayasan Tahija World Mosquito Program (WMP) Yogyakarta Center for Tropical Medicine FK-KMK UGM; Integrated Research Center FK-KMK UGM; Departm…	Gunadi, Hendra Wibawa, . Marcellus, Mohamad S. Hakim, Edwin W. Daniwijaya, Ludhang P. Rizki, Endah Supriyati, Eggi Arguni, Titik Nuryastuti, Tri Wibawa, Dwi AA Nugrahaningsih, Afiahayati, Siswanto, Kristy Iskandar, Nungki Anggorowati, Ika Trisnawati, Riat El Khair, Yunika Puspadewi, Osman Sianipar, Umi Solekhah Intansari鈥? 鈥狤lizabeth Henny Herningtiyas, Ira Puspitawati, Nur Imma Fatimah Harahap, …
EPI_ISL_576116	RSUP Dr. Sardjito	Genetics Working Group (Pokja Genetik) Faculty of Medicine, Public Health and Nursing Universitas Gadjah Mada (FK-KMK UGM); Disease Investigation Center Wates Ministry of Agriculture Indonesia; Department of Microbiology FK-KMK UGM; Laboratorium Diagnostik Yayasan Tahija World Mosquito Program (WMP) Yogyakarta Center for Tropical Medicine FK-KMK UGM; Integrated Research Center FK-KMK UGM; Departm…	Gunadi, Hendra Wibawa, . Marcellus, Mohamad S. Hakim, Edwin W. Daniwijaya, Ludhang P. Rizki, Endah Supriyati, Eggi Arguni, Titik Nuryastuti, Tri Wibawa, Dwi AA Nugrahaningsih, Afiahayati, Siswanto, Kristy Iskandar, Nungki Anggorowati, Ika Trisnawati, Sumardi, Eko Budiono, Bambang Sigit Riyanto, Heni Retnowulan, Munawar Gani, Satria Maulana, Nur Rahmi Ananda, Riat El Khair, Yunika Puspadewi, Osman…
EPI_ISL_576130	RSUP Dr. Sardjito	Genetics Working Group (Pokja Genetik) Faculty of Medicine, Public Health and Nursing Universitas Gadjah Mada (FK-KMK UGM); Disease Investigation Center Wates Ministry of Agriculture Indonesia; Department of Microbiology FK-KMK UGM; Laboratorium Diagnostik Yayasan Tahija World Mosquito Program (WMP) Yogyakarta Center for Tropical Medicine FK-KMK UGM; Integrated Research Center FK-KMK UGM; Departm…	Gunadi, Hendra Wibawa, Marcellus, Mohamad S. Hakim, Edwin W. Daniwijaya, Ludhang P. Rizki, Endah Supriyati, Eggi Arguni, Titik Nuryastuti, Tri Wibawa, Dwi AA Nugrahaningsih, Afiahayati, Siswanto, Kristy Iskandar, Nungki Anggorowati, Rina Triasih, Amalia Setyati, Dwikisworo Setyowireni, Ida Safitri Laksanawati, Cahya Dewi Satria, Titis Widowati, Elisabeth Siti Herini, Riat El Khair, Yunika Puspade…
EPI_ISL_576114	RSUP Dr. Sardjito	Genetics Working Group (Pokja Genetik) Faculty of Medicine, Public Health and Nursing Universitas Gadjah Mada (FK-KMK UGM); Disease Investigation Center Wates Ministry of Agriculture Indonesia; Department of Microbiology FK-KMK UGM; Laboratorium Diagnostik Yayasan Tahija World Mosquito Program (WMP) Yogyakarta Center for Tropical Medicine FK-KMK UGM; Integrated Research Center FK-KMK UGM; Departm…	Gunadi, Hendra Wibawa, . Marcellus, Mohamad S. Hakim, Edwin W. Daniwijaya, Ludhang P. Rizki, Endah Supriyati, Eggi Arguni, Titik Nuryastuti, Tri Wibawa, Dwi AA Nugrahaningsih, Afiahayati, Siswanto, Kristy Iskandar, Nungki Anggorowati, Ika Trisnawati, Riat El Khair, Audric Kenny Tedja, Aditya Rifqi Fauzi
EPI_ISL_576113	RSUP Dr. Sardjito	Genetics Working Group (Pokja Genetik) Faculty of Medicine, Public Health and Nursing Universitas Gadjah Mada (FK-KMK UGM); Disease Investigation Center Wates Ministry of Agriculture Indonesia; Department of Microbiology FK-KMK UGM; Laboratorium Diagnostik Yayasan Tahija World Mosquito Program (WMP) Yogyakarta Center for Tropical Medicine FK-KMK UGM; Integrated Research Center FK-KMK UGM; Departm…	Gunadi, Hendra Wibawa, . Marcellus, Mohamad S. Hakim, Edwin W. Daniwijaya, Ludhang P. Rizki, Endah Supriyati, Eggi Arguni, Titik Nuryastuti, Tri Wibawa, Dwi AA Nugrahaningsih, Afiahayati, Siswanto, Kristy Iskandar, Nungki Anggorowati, Ika Trisnawati, Riat El Khair, William Widitjiarso, Fadil Fahri
EPI_ISL_576145	RSA Universitas Gadjah Mada	Genetics Working Group (Pokja Genetik) Faculty of Medicine, Public Health and Nursing Universitas Gadjah Mada (FK-KMK UGM); Disease Investigation Center Wates Ministry of Agriculture Indonesia; Department of Microbiology FK-KMK UGM; Laboratorium Diagnostik Yayasan Tahija World Mosquito Program (WMP) Yogyakarta Center for Tropical Medicine FK-KMK UGM; Integrated Research Center FK-KMK UGM; Departm…	Gunadi, Hendra Wibawa, Marcellus, Mohamad S. Hakim, Edwin W. Daniwijaya, Ludhang P. Rizki, Endah Supriyati, Eggi Arguni, Titik Nuryastuti, Tri Wibawa, Dwi AA Nugrahaningsih, Afiahayati, Siswanto, Kristy Iskandar, Nungki Anggorowati, William Widitjiarso, Fadil Fahri
EPI_ISL_575331	RSUD Wates	Genetics Working Group (Pokja Genetik) Faculty of Medicine, Public Health and Nursing Universitas Gadjah Mada (FK-KMK UGM); Disease Investigation Center Wates Ministry of Agriculture Indonesia; Department of Microbiology FK-KMK UGM; Laboratorium Diagnostik Yayasan Tahija World Mosquito Program (WMP) Yogyakarta Center for Tropical Medicine FK-KMK UGM; Integrated Research Center FK-KMK UGM; Departm…	Gunadi, Hendra Wibawa, . Marcellus, Mohamad S. Hakim, Edwin W. Daniwijaya, Ludhang P. Rizki, Endah Supriyati, Eggi Arguni, Titik Nuryastuti, Tri Wibawa, Dwi AA Nugrahaningsih, Afiahayati, Siswanto, Kristy Iskandar, Nungki Anggorowati, Bastianto Kusumajaya, Zumrati Ahmad, Alvin S. Kalim, Susan Simanjaya
EPI_ISL_516829	RSUD Nyi Ageng Serang	Genetics Working Group (Pokja Genetik) Faculty of Medicine, Public Health and Nursing Universitas Gadjah Mada (FK-KMK UGM), Disease Investigation Center Wates Ministry of Agriculture Indonesia, Department of Microbiology FK-KMK UGM, Laboratorium Diagnostik Yayasan Tahija World Mosquito Program (WMP) Yogyakarta Center for Tropical Medicine FK-KMK UGM, Integrated Research Center FK-KMK UGM, Departm…	Gunadi, Hendra Wibawa, . Marcellus, Mohamad S. Hakim, Edwin W. Daniwijaya, Ludhang P. Rizki, Endah Supriyati, Eggi Arguni, Titik Nuryastuti, Tri Wibawa, Dwi AA Nugrahaningsih, Afiahayati, . Siswanto, Beby Dewi Sartika, Dyah Ayu Puspitarani
EPI_ISL_905731	Academic Hospital of Gadjah Mada University (RSA UGM)	Genetics Working Group (Pokja Genetik) Faculty of Medicine, Public Health and Nursing Universitas Gadjah Mada (FK-KMK UGM); Disease Investigation Center Wates Ministry of Agriculture Indonesia; Department of Microbiology FK-KMK UGM; Laboratorium Diagnostik Yayasan Tahija World Mosquito Program (WMP) Yogyakarta Center for Tropical Medicine FK-KMK UGM; Integrated Research center FK-KMK UGM; Departm…	Gunadi, Hendra Wibawa, Marcellus, Mohamad S. Hakim, Edwin W. Daniwijaya, Ludhang P. Rizki, Endah Supriyati, Eggi Arguni, Titik Nuryastuti, Tri Wibawa, Dwi AA Nugrahaningsih, Afiahayati, Siswanto, Kristy Iskandar, Nungki Anggorowati, Dyah Ayu Puspitarani, Dwiki afandy
EPI_ISL_985398	RSA UGM	Genetics Working Group (Pokja Genetik) Faculty of Medicine, Public Health and Nursing Universitas Gadjah Mada (FK-KMK UGM); Disease Investigation Center Wates Ministry of Agriculture Indonesia; Department of Microbiology FK-KMK UGM; Laboratorium Diagnostik Yayasan Tahija World Mosquito Program (WMP) Yogyakarta Center for Tropical Medicine FK-KMK UGM; Integrated Research center FK-KMK UGM; Departm…	Gunadi, Hendra Wibawa, Marcellus, Mohamad S. Hakim, Edwin W. Daniwijaya, Ludhang P. Rizki, Endah Supriyati, Eggi Arguni, Titik Nuryastuti, Tri Wibawa, Dwi AA Nugrahaningsih, Afiahayati, Siswanto, Kristy Iskandar, Nungki Anggorowati, Susan Simanjaya, Maria Patricia Inggriani
EPI_ISL_985397	RSUD Dr. Tjitrowardojo	Genetics Working Group (Pokja Genetik) Faculty of Medicine, Public Health and Nursing Universitas Gadjah Mada (FK-KMK UGM); Disease Investigation Center Wates Ministry of Agriculture Indonesia; Department of Microbiology FK-KMK UGM; Laboratorium Diagnostik Yayasan Tahija World Mosquito Program (WMP) Yogyakarta Center for Tropical Medicine FK-KMK UGM; Integrated Research Center FK-KMK UGM; Departm…	Gunadi, Hendra Wibawa, Marcellus, Mohamad S. Hakim, Edwin W. Daniwijaya, Ludhang P. Rizki, Endah Supriyati, Eggi Arguni, Titik Nuryastuti, Tri Wibawa, Dwi AA Nugrahaningsih, Afiahayati, Siswanto, Kristy Iskandar, Nungki Anggorowati, Irene, Indaryati, Havid Setyawan, Arry Setyowati, Chusni Mubarakh, Try Nirmala Sari, Untung Riawan, William Widitjiarso
EPI_ISL_862039	RSUP Dr. Sardjito	Genetics Working Group (Pokja Genetik) Faculty of Medicine, Public Health and Nursing Universitas Gadjah Mada (FK-KMK UGM); Disease Investigation Center Wates Ministry of Agriculture Indonesia; Department of Microbiology FK-KMK UGM; Laboratorium Diagnostik Yayasan Tahija World Mosquito Program (WMP) Yogyakarta Center for Tropical Medicine FK-KMK UGM; Integrated Research Center FK-KMK UGM; Departm…	Gunadi, Hendra Wibawa, . Marcellus, Mohamad S. Hakim, Edwin W. Daniwijaya, Ludhang P. Rizki, Endah Supriyati, Eggi Arguni, Titik Nuryastuti, Tri Wibawa, Dwi AA Nugrahaningsih, Afiahayati, Siswanto, Kristy Iskandar, Nungki Anggorowati, Ika Trisnawati, Sumardi, Eko Budiono, Bambang Sigit Riyanto, Heni Retnowulan, Munawar Gani, Satria Maulana, Nur Rahmi Ananda, Riat El Khair, Yunika Puspadewi, Osman…
EPI_ISL_877127	Academic Hospital of Gajdah Mada University (RSA UGM)	Genetics Working Group (Pokja Genetik) Faculty of Medicine, Public Health and Nursing Universitas Gadjah Mada (FK-KMK UGM); Disease Investigation Center Wates Ministry of Agriculture Indonesia; Department of Microbiology FK-KMK UGM; Laboratorium Diagnostik Yayasan Tahija World Mosquito Program (WMP) Yogyakarta Center for Tropical Medicine FK-KMK UGM; Integrated Research center FK-KMK UGM; Departm…	Gunadi, Hendra Wibawa, Marcellus, Mohamad S. Hakim, Edwin W. Daniwijaya, Ludhang P. Rizki, Endah Supriyati, Eggi Arguni, Titik Nuryastuti, Tri Wibawa, Dwi AA Nugrahaningsih, Afiahayati, Siswanto, Audric Kenny Tedja, Maria Patricia Inggriani
EPI_ISL_877126	Academic Hospital of Gajdah Mada University (RSA UGM)	Genetics Working Group (Pokja Genetik) Faculty of Medicine, Public Health and Nursing Universitas Gadjah Mada (FK-KMK UGM); Disease Investigation Center Wates Ministry of Agriculture Indonesia; Department of Microbiology FK-KMK UGM; Laboratorium Diagnostik Yayasan Tahija World Mosquito Program (WMP) Yogyakarta Center for Tropical Medicine FK-KMK UGM; Integrated Research center FK-KMK UGM; Departm…	Gunadi, Hendra Wibawa, Marcellus, Mohamad S. Hakim, Edwin W. Daniwijaya, Ludhang P. Rizki, Endah Supriyati, Eggi Arguni, Titik Nuryastuti, Tri Wibawa, Dwi AA Nugrahaningsih, Afiahayati, Siswanto, Untung Riawan, William Widitjiarso
EPI_ISL_632936	Puskesmas Mlati 1 Sleman	Genetics Working Group (Pokja Genetik) Faculty of Medicine, Public Health and Nursing Universitas Gadjah Mada (FK-KMK UGM); Disease Investigation Center Wates Ministry of Agriculture Indonesia; Department of Microbiology FK-KMK UGM; Laboratorium Diagnostik Yayasan Tahija World Mosquito Program (WMP) Yogyakarta Center for Tropical Medicine FK-KMK UGM; Integrated Research Center FK-KMK UGM; Departm…	Gunadi, Hendra Wibawa, Marcellus, Mohamad S. Hakim, Edwin W. Daniwijaya, Ludhang P. Rizki, Endah Supriyati, Eggi Arguni, Titik Nuryastuti, Tri Wibawa, Dwi AA Nugrahaningsih, Afiahayati, Siswanto, Kristy Iskandar, Nungki Anggorowati, Ika Trisnawati, Sumardi, Eko Budiono, Bambang Sigit Riyanto, Heni Retnowulan, Munawar Gani, Satria Maulana, Nur Rahmi Ananda, Riat El Khair, Yunika Puspadewi, Osman S…
EPI_ISL_766048	RS Bhayangkara Tk. III	Eijkman Institute for Molecular Biology, Ministry of Research and Technology/National Agency for Research and Innovation	Frilasita A Yudhaputri, Edison Johar, Hidayat Trimarsanto, David H Muljono, Safarina G Malik, Khin Saw Myint, Amin Soebandrio
EPI_ISL_1284318	RS Sentra Medika Cikarang	Eijkman Institute for Molecular Biology, Ministry of Research and Technology/National Agency for Research and Innovation	Edison Johar, Frilasita A Yudhaputri, Hidayat Trimarsanto, Iskandar Adnan, Lydia V. Panggalo, Sukma Oktavianthi, Willy Agustine, Safarina G Malik, Khin Saw Myint, Amin Soebandrio
EPI_ISL_1284251	RS Mitra Keluarga Gading Serpong	Eijkman Institute for Molecular Biology, Ministry of Research and Technology/National Agency for Research and Innovation	Lydia V. Panggalo, Sukma Oktavianthi, Willy Agustine, Edison Johar, Hidayat Trimarsanto, Iskandar Adnan, Frilasita A Yudhaputri, Safarina G Malik, Khin Saw Myint, Amin Soebandrio
EPI_ISL_1283987	RS Islam Sari Asih Ar-Rahmah	Eijkman Institute for Molecular Biology, Ministry of Research and Technology/National Agency for Research and Innovation	Iskandar Adnan, Lydia V. Panggalo, Sukma Oktavianthi, Willy Agustine, Edison Johar, Hidayat Trimarsanto, Frilasita A Yudhaputri, Safarina G Malik, Khin Saw Myint, Amin Soebandrio
EPI_ISL_1284303	RS Grha Kedoya	Eijkman Institute for Molecular Biology, Ministry of Research and Technology/National Agency for Research and Innovation	Edison Johar, Frilasita A Yudhaputri, Hidayat Trimarsanto, Iskandar Adnan, Lydia V. Panggalo, Sukma Oktavianthi, Willy Agustine, Safarina G Malik, Khin Saw Myint, Amin Soebandrio
EPI_ISL_1284340	RS Sentra Medika Cikarang	Eijkman Institute for Molecular Biology, Ministry of Research and Technology/National Agency for Research and Innovation	Hidayat Trimarsanto, Iskandar Adnan, Lydia V. Panggalo, Sukma Oktavianthi, Willy Agustine, Edison Johar, Frilasita A Yudhaputri, Safarina G Malik, Khin Saw Myint, Amin Soebandrio
EPI_ISL_1284258	RS Mulia Pajajaran	Eijkman Institute for Molecular Biology, Ministry of Research and Technology/National Agency for Research and Innovation	Sukma Oktavianthi, Willy Agustine, Edison Johar, Hidayat Trimarsanto, Iskandar Adnan, Lydia V. Panggalo, Frilasita A Yudhaputri, Safarina G Malik, Khin Saw Myint, Amin Soebandrio
EPI_ISL_1284262	RS OMNI Alam Sutera	Eijkman Institute for Molecular Biology, Ministry of Research and Technology/National Agency for Research and Innovation	Sukma Oktavianthi, Willy Agustine, Edison Johar, Hidayat Trimarsanto, Iskandar Adnan, Lydia V. Panggalo, Frilasita A Yudhaputri, Safarina G Malik, Khin Saw Myint, Amin Soebandrio
EPI_ISL_1283964	RS Mitra Keluarga Gading Serpong	Eijkman Institute for Molecular Biology, Ministry of Research and Technology/National Agency for Research and Innovation	Hidayat Trimarsanto, Iskandar Adnan, Lydia V. Panggalo, Sukma Oktavianthi, Willy Agustine, Edison Johar, Frilasita A Yudhaputri, Safarina G Malik, Khin Saw Myint, Amin Soebandrio
EPI_ISL_1283953	RS Mitra Keluarga Gading Serpong	Eijkman Institute for Molecular Biology, Ministry of Research and Technology/National Agency for Research and Innovation	Frilasita A Yudhaputri, Hidayat Trimarsanto, Iskandar Adnan, Lydia V. Panggalo, Sukma Oktavianthi, Willy Agustine, Edison Johar, Safarina G Malik, Khin Saw Myint, Amin Soebandrio
EPI_ISL_1284021	RS Mitra Keluarga Gading Serpong	Eijkman Institute for Molecular Biology, Ministry of Research and Technology/National Agency for Research and Innovation	Sukma Oktavianthi, Willy Agustine, Edison Johar, Hidayat Trimarsanto, Iskandar Adnan, Lydia V. Panggalo, Frilasita A Yudhaputri, Safarina G Malik, Khin Saw Myint, Amin Soebandrio
EPI_ISL_1283973	RSU Bunda Mulia Cikarang	Eijkman Institute for Molecular Biology, Ministry of Research and Technology/National Agency for Research and Innovation	Hidayat Trimarsanto, Iskandar Adnan, Lydia V. Panggalo, Sukma Oktavianthi, Willy Agustine, Edison Johar, Frilasita A Yudhaputri, Safarina G Malik, Khin Saw Myint, Amin Soebandrio
EPI_ISL_888984	RS Hermina Depok	Eijkman Institute for Molecular Biology, Ministry of Research and Technology/National Agency for Research and Innovation	Edison Johar, Frilasita A Yudhaputri, Hidayat Trimarsanto, Iskandar Adnan, Lydia V. Panggalo, Sukma Oktavianthi, Willy Agustine, Safarina G Malik, Khin Saw Myint, Amin Soebandrio
EPI_ISL_754239	Santosa Hospital Bandung Central	School of Life Sciences and Technology & School of Pharmacy-Institut Teknologi Bandung; Molecular Genetics Laboratory-Faculty of Medicine-Universitas Padjadjaran; Laboratorium Kesehatan Provinsi Jawa Barat	Marselina Irasonia Tan, Yunia Sribudiani, Catur Riani, Azzania Fibriani, Husna Nugrahapraja, Tarwadi, Ema Rahmawati, Savira Ekawardhani, Hesti Lina Wiraswati, Ryan Bayusantika Ristandi, Rifky Waluyajati Rachman, Cut Nur Cinthia Alamanda, Lia Faridah, Miftahul Faridl, Karimatu Khoirunnisa, Hammam Riza, Soni Solistia Wirawan, Agung Eru Wibowo, Irvan Faizal
EPI_ISL_754241	Dinkes Tasikmalaya	School of Life Sciences and Technology & School of Pharmacy-Institut Teknologi Bandung; Molecular Genetics Laboratory-Faculty of Medicine-Universitas Padjadjaran; Laboratorium Kesehatan Provinsi Jawa Barat	Husna Nugrahapraja, Marselina Irasonia Tan, Yunia Sribudiani, Catur Riani, Azzania Fibriani, Tarwadi, Ema Rahmawati, Savira Ekawardhani, Hesti Lina Wiraswati, Ryan Bayusantika Ristandi, Rifky Waluyajati Rachman, Cut Nur Cinthia Alamanda, Lia Faridah, Miftahul Faridl, Karimatu Khoirunnisa, Hammam Riza, Soni Solistia Wirawan, Agung Eru Wibowo, Irvan Faizal
EPI_ISL_528750	Santo Borromeus Hospital	School of Life Sciences and Technology & School of Pharmacy-Institut Teknologi Bandung; Molecular Genetics Laboratory-Faculty of Medicine-Universitas Padjadjaran; Laboratorium Kesehatan Provinsi Jawa Barat	Marselina Irasonia Tan, Yunia Sribudiani, Catur Riani, Azzania Fibriani, Husna Nugrahapraja, Tarwadi, Ema Rahmawati, Savira Ekawardhani, Hesti Lina Wiraswati, Ryan Bayusantika Ristandi, Rifky Waluyajati Rachman, Cut Nur Cinthia Alamanda, Lia Faridah, Miftahul Faridl, Karimatu Khoirunnisa, Hammam Riza, Sony Solistia Wirawan, Agung Eru Wibowo, Irvan Faizal
EPI_ISL_1196279	Universitas Indonesia Hospital	Faculty of Medicine, Universitas Indonesia	Fadilah, Rafika Indah Paramita, Linda Erlina, Khaerunissa Anbar Istiadi, Ardiana Kusumaningrum, Dimas Seto, Astuti Giantini, Doni Usman, Putra Mahanaim Tampubolon, Aulia Reski Widyaningrum, Ferdi Anda Sitepu, Irandi Putra Pratomo, Dwiana Ocviyanti, Budi Wiweko, Anis Karuniawati, Ari Fahrial Syam, Badriul Hegar
EPI_ISL_528745	Laboratorium Kesehatan Provinsi Jawa Barat	School of Life Sciences and Technology & School of Pharmacy-Institut Teknologi Bandung; Molecular Genetics Laboratory-Faculty of Medicine-Universitas Padjadjaran; Laboratorium Kesehatan Provinsi Jawa Barat	Marselina Irasonia Tan, Yunia Sribudiani, Catur Riani, Azzania Fibriani, Husna Nugrahapraja, Tarwadi, Ema Rahmawati, Savira Ekawardhani, Hesti Lina Wiraswati, Ryan Bayusantika Ristandi, Rifky Waluyajati Rachman, Cut Nur Cinthia Alamanda, Lia Faridah, Tri Hanggono Achmad, Mas Rizky A.A. Syamsunarno, Fensi Amalina, Hammam Riza, Sony Solistia Wirawan, Agung Eru Wibowo, Irvan Faizal
EPI_ISL_528753	Dinkes Kota Bogor	School of Life Sciences and Technology & School of Pharmacy-Institut Teknologi Bandung; Molecular Genetics Laboratory-Faculty of Medicine-Universitas Padjadjaran; Laboratorium Kesehatan Provinsi Jawa Barat	Azzania Fibriani, Catur Riani, Marselina Irasonia Tan, Yunia Sribudiani, Husna Nugrahapraja, Tarwadi, Ema Rahmawati, Savira Ekawardhani, Hesti Lina Wiraswati, Ryan Bayusantika Ristandi, Rifky Waluyajati Rachman, Cut Nur Cinthia Alamanda, Lia Faridah, Davin H. E. Setiamarga, Rizki Mardian, Hammam Riza, Sony Solistia Wirawan, Agung Eru Wibowo, Irvan Faizal
EPI_ISL_528749	Santosa Hospital Bandung Central	School of Life Sciences and Technology & School of Pharmacy-Institut Teknologi Bandung; Molecular Genetics Laboratory-Faculty of Medicine-Universitas Padjadjaran; Laboratorium Kesehatan Provinsi Jawa Barat	Husna Nugrahapraja, Azzania Fibriani, Catur Riani, Marselina Irasonia Tan, Yunia Sribudiani, Tarwadi, Ema Rahmawati, Savira Ekawardhani, Hesti Lina Wiraswati, Ryan Bayusantika Ristandi, Rifky Waluyajati Rachman, Cut Nur Cinthia Alamanda, Lia Faridah, Davin H. E. Setiamarga, Rizki Mardian, Hammam Riza, Sony Solistia Wirawan, Agung Eru Wibowo, Irvan Faizal
EPI_ISL_1196792	Clinical Microbiology Laboratory, Faculty of Medicine, Universitas Indonesia	Faculty of Medicine, Universitas Indonesia	Fadilah, Khaerunissa Anbar Istiadi, Rafika Indah Paramita, Linda Erlina, Fera Ibrahim, Anis Karuniawati, Pratiwi Sudarmono, Beti Ernawati dewi, Andi Yasmon, Dwiana Ocviyanti, Budi Wiweko, Ari Fahrial Syam, Badriul Hegar
EPI_ISL_1196304	Universitas Indonesia Hospital	Faculty of Medicine, Universitas Indonesia	Fadilah, Rafika Indah Paramita, Linda Erlina, Khaerunissa Anbar Istiadi, Ardiana Kusumaningrum, Dimas Seto, Astuti Giantini, Doni Usman, Putra Mahanaim Tampubolon, Aulia Reski Widyaningrum, Ferdi Anda Sitepu, Irandi Putra Pratomo, Dwiana Ocviyanti, Budi Wiweko, Anis Karuniawati, Ari Fahrial Syam, Badriul Hegar
EPI_ISL_1196303	Universitas Indonesia Hospital	Faculty of Medicine, Universitas Indonesia	Fadilah, Rafika Indah Paramita, Linda Erlina, Khaerunissa Anbar Istiadi, Ardiana Kusumaningrum, Dimas Seto, Astuti Giantini, Doni Usman, Putra Mahanaim Tampubolon, Aulia Reski Widyaningrum, Ferdi Anda Sitepu, Irandi Putra Pratomo, Dwiana Ocviyanti, Budi Wiweko, Anis Karuniawati, Ari Fahrial Syam, Badriul Hegar
EPI_ISL_1196281	Universitas Indonesia Hospital	Faculty of Medicine, Universitas Indonesia	Fadilah, Rafika Indah Paramita, Linda Erlina, Khaerunissa Anbar Istiadi, Ardiana Kusumaningrum, Dimas Seto, Astuti Giantini, Doni Usman, Putra Mahanaim Tampubolon, Aulia Reski Widyaningrum, Ferdi Anda Sitepu, Irandi Putra Pratomo, Dwiana Ocviyanti, Budi Wiweko, Anis Karuniawati, Ari Fahrial Syam, Badriul Hegar
EPI_ISL_1196280	Universitas Indonesia Hospital	Faculty of Medicine, Universitas Indonesia	Fadilah, Rafika Indah Paramita, Linda Erlina, Khaerunissa Anbar Istiadi, Ardiana Kusumaningrum, Dimas Seto, Astuti Giantini, Doni Usman, Putra Mahanaim Tampubolon, Aulia Reski Widyaningrum, Ferdi Anda Sitepu, Irandi Putra Pratomo, Dwiana Ocviyanti, Budi Wiweko, Anis Karuniawati, Ari Fahrial Syam, Badriul Hegar
EPI_ISL_906050	RSA UGM	Genetics Working Group (Pokja Genetik) Faculty of Medicine, Public Health and Nursing Universitas Gadjah Mada (FK-KMK UGM); Disease Investigation Center Wates Ministry of Agriculture Indonesia; Department of Microbiology FK-KMK UGM; Laboratorium Diagnostik Yayasan Tahija World Mosquito Program (WMP) Yogyakarta Center for Tropical Medicine FK-KMK UGM; Integrated Research center FK-KMK UGM; Departm…	Gunadi, Hendra Wibawa, Marcellus, Mohamad S. Hakim, Edwin W. Daniwijaya, Ludhang P. Rizki, Endah Supriyati, Eggi Arguni, Titik Nuryastuti, Tri Wibawa, Dwi AA Nugrahaningsih, Afiahayati, Siswanto, Kristy Iskandar, Nungki Anggorowati, Susan Simanjaya, Kemala Athollah
EPI_ISL_911675	Tanjungpura University Hospital	Tanjungpura University Hospital	Mahyarudin; Andriani; Virhan Novianry; Delima Fajar Liana; Sofi Siti Shofiyah; Puji Astuti; Muhammad Ibnu Kahtan; Ambar Rialita; Eka Ardiani Putri; Wiwik Windarti; Helmi Sastriawan
EPI_ISL_1335899	Department of Microbiology, Faculty of Medicine, Universitas Sumatera Utara	Faculty of Medicine, Universitas Sumatera Utara; Institute of Tropical Disease, Universitas Airlangga	Kazufumi Shimizu, Krisnoadi Rahardjo, Aldise M Nastri, Jezzy R Dewantari, Rima R Prasetya, Yasuko Mori, Soetjipto, Maria I Lusida, Meliani, R Andika D Cahyadi, Mirzan Hasibuan, Irbah R Nainggolan, Ramadhan Bestari, Franciscus Ginting, Muhammad Ichwan, R Lia Kusumawati, Inke N D Lubis
EPI_ISL_1335894	Department of Microbiology, Faculty of Medicine, Universitas Sumatera Utara	Faculty of Medicine, Universitas Sumatera Utara; Institute of Tropical Disease, Universitas Airlangga	Maria I Lusida, Krisnoadi Rahardjo, Aldise M Nastri, Jezzy R Dewantari, Rima R Prasetya, Yasuko Mori, Soetjipto, Kazufumi Shimizu, Meliani, R Andika D Cahyadi, Mirzan Hasibuan, Irbah R Nainggolan, Ramadhan Bestari, Franciscus Ginting, Muhammad Ichwan, R Lia Kusumawati, Inke N D Lubis
EPI_ISL_1335898	Department of Microbiology, Faculty of Medicine, Universitas Sumatera Utara	Faculty of Medicine, Universitas Sumatera Utara; Institute of Tropical Disease, Universitas Airlangga	Rima R Prasetya, Krisnoadi Rahardjo, Aldise M Nastri, Jezzy R Dewantari, Yasuko Mori, Soetjipto, Kazufumi Shimizu, Maria I Lusida, Meliani, R Andika D Cahyadi, Mirzan Hasibuan, Irbah R Nainggolan, Ramadhan Bestari, Franciscus Ginting, Muhammad Ichwan, R Lia Kusumawati, Inke N D Lubis
EPI_ISL_1335895	Martha Friska Multatuli Hospital Medan	Faculty of Medicine, Universitas Sumatera Utara; Institute of Tropical Disease, Universitas Airlangga	Krisnoadi Rahardjo, Aldise M Nastri, Jezzy R Dewantari, Rima R Prasetya, Yasuko Mori, Soetjipto, Kazufumi Shimizu, Maria I Lusida, Meliani, R Andika D Cahyadi, Mirzan Hasibuan, Irbah R Nainggolan, Ramadhan Bestari, Franciscus Ginting, Muhammad Ichwan, R Lia Kusumawati, Inke N D Lubis
EPI_ISL_1335897	North Sumatera Health Office	Faculty of Medicine, Universitas Sumatera Utara; Institute of Tropical Disease, Universitas Airlangga	Jezzy R Dewantari, Rima R Prasetya, Krisnoadi Rahardjo, Aldise M Nastri, Yasuko Mori, Soetjipto, Kazufumi Shimizu, Maria I Lusida, Meliani, R Andika D Cahyadi, Mirzan Hasibuan, Irbah R Nainggolan, Ramadhan Bestari, Franciscus Ginting, Muhammad Ichwan, R Lia Kusumawati, Inke N D Lubis
EPI_ISL_911708	Tanjungpura University Hospital	Tanjungpura University Hospital	Puji Astuti; Andriani; Mahyarudin; Delima Fajar Liana; Virhan Novianry; Sofi Siti Shofiyah
EPI_ISL_902919	Tanjungpura University Hospital	Tanjungpura University Hospital	Andriani; Mahyarudin; Virhan Novianry; Delima Fajar Liana; Sofi Siti Shofiyah; Puji Astuti P; Muhammad Ibnu Kahtan; Ambar Rialita; Eka Ardiani Putri EA; Wiwik Windarti; Helmi Sastriawan; Arif Wicaksono
EPI_ISL_902918	Tanjungpura University Hospital	Tanjungpura University Hospital	Andriani; Mahyarudin; Virhan Novianry; Delima Fajar Liana; Sofi Siti Shofiyah; Puji Astuti P; Muhammad Ibnu Kahtan; Ambar Rialita; Eka Ardiani Putri EA; Wiwik Windarti; Helmi Sastriawan; Willy Handoko
EPI_ISL_902917	Tanjungpura University Hospital	Tanjungpura University Hospital	Andriani; Mahyarudin; Novianry V; Liana DF; Shofiyah SS Astuti P; Kahtan MI; Rialita A; Putri EA; Windarti W; Sastriawan W
EPI_ISL_902922	Tanjungpura University Hospital	Tanjungpura University Hospital	Andriani; Mahyarudin; Virhan Novianry; Delima Fajar Liana; Sofi Siti Shofiyah; Puji Astuti; Muhammad Ibnu Kahtan; Ambar Rialita; Eka Ardiani Putri; Wiwik Windarti; Helmi Sastriawan
EPI_ISL_902924	Tanjungpura University Hospital	Tanjungpura University Hospital	Andriani; Mahyarudin; Virhan Novianry; Delima Fajar Liana; Sofi Siti Shofiyah; Puji Astuti; Muhammad Ibnu Kahtan; Ambar Rialita; Eka Ardiani Putri; Wiwik Windarti; Helmi Sastriawan
EPI_ISL_911750	Tanjungpura University Hospital	Tanjungpura University Hospital	Virhan Novianry; Delima Fajar Liana; Mahyarudin; Andriani; Sofi Siti Shofiyah; Puji Astuti; Muhammad Kahtan; Ambar Rialita; Eka Ardiani Putri; Wiwik Windarti; Helmi Sastriawan, Rini Andriani
EPI_ISL_911732	Tanjungpura University Hospital	Tanjungpura University Hospital	Delima Fajar Liana; Mahyarudin; Andriani; Virhan Novianry; Sofi Siti Shofiyah; Puji Astuti; Muhammad Ibnu Kahtan; Ambar Rialita; Eka Ardiani Putri; Wiwik Windarti; Helmi Sastriawan
EPI_ISL_1250844	Tanjungpura University Hospital	Tanjungpura University Hospital	Andriani; Mahyarudin; Virhan Novianry; Delima Fajar Liana; Sofi Siti Shofiyah; Puji Astuti, Muhammad Ibnu Kahtan; Eka Ardiani Putri; Helmi Sastriawan; Rini Andriani; Ambar Rialita; Hana Apsari Pawestri; Arie Ardiansyah Nugraha; Kartika Dewi Puspa; Hartanti Dian Ikawati; Vivi Setiawaty
EPI_ISL_1250846	Tanjungpura University Hospital	Tanjungpura University Hospital	Delima Fajar Liana; Mahyarudin; Andriani; Virhan Novianry; Sofi Siti Shofiyah; Puji Astuti, Muhammad Ibnu Kahtan; Eka Ardiani Putri; Helmi Sastriawan; Rini Andriani; Ambar Rialita; Hana Apsari Pawestri; Arie Ardiansyah Nugraha; Kartika Dewi Puspa; Hartanti Dian Ikawati; Vivi Setiawaty
EPI_ISL_1250851	Tanjungpura University Hospital	Tanjungpura University Hospital	Sofi Siti Shofiyah; Delima Fajar Liana; Mahyarudin; Andriani; Virhan Novianry; Puji Astuti, Muhammad Ibnu Kahtan; Eka Ardiani Putri; Helmi Sastriawan; Rini Andriani; Ambar Rialita; Hana Apsari Pawestri; Arie Ardiansyah Nugraha; Kartika Dewi Puspa; Hartanti Dian Ikawati; Vivi Setiawaty
EPI_ISL_1250859	Tanjungpura University Hospital	Tanjungpura University Hospital	Puji Astuti, Sofi Siti Shofiyah; Delima Fajar Liana; Mahyarudin; Andriani; Virhan Novianry; Muhammad Ibnu Kahtan; Eka Ardiani Putri; Helmi Sastriawan; Rini Andriani; Ambar Rialita; Hana Apsari Pawestri; Arie Ardiansyah Nugraha; Kartika Dewi Puspa; Hartanti Dian Ikawati; Vivi Setiawaty
EPI_ISL_437190	RS Pondok Indah Hospital 鈥?Pondok Indah	Eijkman Institute for Molecular Biology, Ministry of Research and Technology/National Agency for Research and Innovation	Edison Johar, Frilasita A Yudhaputri, Hidayat Trimarsanto, David H Muljono, Safarina G Malik, Khin Saw Myint, Amin Soebandrio
EPI_ISL_1855939	Dinas Kesehatan Kota Bogor	Indonesian Research Center for Veterinary Science / BBalitvet	Ni Luh Putu Indi Dharmayanti, Diana Nurjanah, Risa Indriani, Harimurti Nuradji, Ilham Chaidir, Sri Nowo Retno, Fadjry Djufry
EPI_ISL_956312	Institute of Tropical Disease	Institute of Tropical Disease, Universitas Airlangga	Krisnoadi Rahardjo, Aldise M Nastri, Jezzy R Dewantari, Rima R Prasetya, Gatot Soegiarto, Laksmi Wulandari, Resti Yudhawati, Yasuko Mori, Soetjipto, Kazufumi Shimizu, Maria I Lusida
EPI_ISL_956280	Institute of Tropical Disease	Institute of Tropical Disease, Universitas Airlangga	Rima R Prasetya, Krisnoadi Rahardjo, Aldise M Nastri, Jezzy R Dewantari, Gatot Soegiarto, Laksmi Wulandari, Resti Yudhawati, Soetjipto, Yasuko Mori, Maria I Lusida, Kazufumi Shimizu
EPI_ISL_568693	RS Freeport Tembagapura	Eijkman Institute for Molecular Biology, Ministry of Research and Technology/National Agency for Research and Innovation	Frilasita A Yudhaputri, Edison Johar, Hidayat Trimarsanto, Iskandar A Adnan, Willy Agustine, David H Muljono, Safarina G Malik, Herawati Sudoyo, Khin Saw Myint, Amin Soebandrio
EPI_ISL_1534696	BTKLPP kelas 1 Batam	National Institute of Health Research and Development	Hana Apsari Pawestri, Subangkit, Kartika Dewi Puspa, Arie Ardiansyah Nugraha, Hartanti Dian Ikawati, Nelly Puspandari, Krisna Pangesti, Budi Santosa, Ismail, Ida Neni Haryanti, Vivi Setiawaty
EPI_ISL_1534697	Ciputra Hospital Citra Garden City	National Institute of Health Research and Development	Vivi Setiawaty, Hana Apsari Pawestri, Subangkit, Kartika Dewi Puspa, Arie Ardiansyah Nugraha, Hartanti Dian Ikawati, Nelly Puspandari, Krisna Pangesti
EPI_ISL_1534698	Ciputra Hospital Citra Garden City	National Institute of Health Research and Development	Vivi Setiawaty, Hana Apsari Pawestri, Subangkit, Kartika Dewi Puspa, Arie Ardiansyah Nugraha, Hartanti Dian Ikawati, Nelly Puspandari, Krisna Pangesti
EPI_ISL_1534708	Labkesda Karawang	National Institute of Health Research and Development	Arie Ardiansyah Nugraha, Hana Apsari Pawestri, Subangkit, Kartika Dewi Puspa, Hartanti Dian Ikawati, Nelly Puspandari, Krisna Pangesti, Vivi Setiawaty
EPI_ISL_1534704	BBLK Surabaya	National Institute of Health Research and Development	Kartika Dewi Puspa, Hana Apsari Pawestri, Subangkit, Arie Ardiansyah Nugraha, Hartanti Dian Ikawati, Nelly Puspandari, Krisna Pangesti, Vivi Setiawaty
EPI_ISL_1469265	National Institute Health Research and Development	National Institute of Health Research and Development	Subangkit, Hana Apsari Pawestri, Kartika Dewi Puspa, Arie Ardiansyah Nugraha, Hartanti Dian Ikawati, Krisna Nur Andriana Pangesti, Yuni Rukminiati, Ririn Ramadhany, Agustiningsih, Kindi Adam, Holy Arif Wibowo, Triyani Soekarso, Ni Ketut Susilarini, Nurika Hariastuti, Ully Alfi Nikmah, Reni Herman, Nike Susanti, Herna, Tati Febriyanti, Natalie Laurencia Kipuw, Fauzul Muna, Irene Lorinda Indalao, N…
EPI_ISL_1469269	National Institute Health Research and Development	National Institute of Health Research and Development	Subangkit, Hana Apsari Pawestri, Kartika Dewi Puspa, Arie Ardiansyah Nugraha, Hartanti Dian Ikawati, Krisna Nur Andriana Pangesti, Yuni Rukminiati, Ririn Ramadhany, Agustiningsih, Kindi Adam, Holy Arif Wibowo, Triyani Soekarso, Ni Ketut Susilarini, Nurika Hariastuti, Ully Alfi Nikmah, Reni Herman, Nike Susanti, Herna, Tati Febriyanti, Natalie Laurencia Kipuw, Fauzul Muna, Irene Lorinda Indalao, N…
EPI_ISL_1469266	National Institute Health Research and Development	National Institute of Health Research and Development	Subangkit, Hana Apsari Pawestri, Kartika Dewi Puspa, Arie Ardiansyah Nugraha, Hartanti Dian Ikawati, Krisna Nur Andriana Pangesti, Yuni Rukminiati, Ririn Ramadhany, Agustiningsih, Kindi Adam, Holy Arif Wibowo, Triyani Soekarso, Ni Ketut Susilarini, Nurika Hariastuti, Ully Alfi Nikmah, Reni Herman, Nike Susanti, Herna, Tati Febriyanti, Natalie Laurencia Kipuw, Fauzul Muna, Irene Lorinda Indalao, N…
EPI_ISL_1469261	National Institute Health Research and Development	National Institute of Health Research and Development	Subangkit, Hana Apsari Pawestri, Kartika Dewi Puspa, Arie Ardiansyah Nugraha, Hartanti Dian Ikawati, Krisna Nur Andriana Pangesti, Yuni Rukminiati, Ririn Ramadhany, Agustiningsih, Kindi Adam, Holy Arif Wibowo, Triyani Soekarso, Ni Ketut Susilarini, Nurika Hariastuti, Ully Alfi Nikmah, Reni Herman, Nike Susanti, Herna, Tati Febriyanti, Natalie Laurencia Kipuw, Fauzul Muna, Irene Lorinda Indalao, N…
EPI_ISL_1469268	National Institute Health Research and Development	National Institute of Health Research and Development	Subangkit, Hana Apsari Pawestri, Kartika Dewi Puspa, Arie Ardiansyah Nugraha, Hartanti Dian Ikawati, Krisna Nur Andriana Pangesti, Yuni Rukminiati, Ririn Ramadhany, Agustiningsih, Kindi Adam, Holy Arif Wibowo, Triyani Soekarso, Ni Ketut Susilarini, Nurika Hariastuti, Ully Alfi Nikmah, Reni Herman, Nike Susanti, Herna, Tati Febriyanti, Natalie Laurencia Kipuw, Fauzul Muna, Irene Lorinda Indalao, N…
EPI_ISL_1469276	National Institute Health Research and Development	National Institute of Health Research and Development	Subangkit, Hana Apsari Pawestri, Kartika Dewi Puspa, Arie Ardiansyah Nugraha, Hartanti Dian Ikawati, Krisna Nur Andriana Pangesti, Yuni Rukminiati, Ririn Ramadhany, Agustiningsih, Kindi Adam, Holy Arif Wibowo, Triyani Soekarso, Ni Ketut Susilarini, Nurika Hariastuti, Ully Alfi Nikmah, Reni Herman, Nike Susanti, Herna, Tati Febriyanti, Natalie Laurencia Kipuw, Fauzul Muna, Irene Lorinda Indalao, N…
EPI_ISL_1469277	National Institute Health Research and Development	National Institute of Health Research and Development	Subangkit, Hana Apsari Pawestri, Kartika Dewi Puspa, Arie Ardiansyah Nugraha, Hartanti Dian Ikawati, Krisna Nur Andriana Pangesti, Yuni Rukminiati, Ririn Ramadhany, Agustiningsih, Kindi Adam, Holy Arif Wibowo, Triyani Soekarso, Ni Ketut Susilarini, Nurika Hariastuti, Ully Alfi Nikmah, Reni Herman, Nike Susanti, Herna, Tati Febriyanti, Natalie Laurencia Kipuw, Fauzul Muna, Irene Lorinda Indalao, N…
EPI_ISL_1469281	RSUD Surakarta	National Institute of Health Research and Development	Kartika Dewi Puspa, Hana Apsari Pawestri, Subangkit, Arie Ardiansyah Nugraha, Hartanti Dian Ikawati, Nelly Puspandari, Krisna Pangesti, Vivi Setiawaty
EPI_ISL_1469270	National Institute Health Research and Development	National Institute of Health Research and Development	Subangkit, Hana Apsari Pawestri, Kartika Dewi Puspa, Arie Ardiansyah Nugraha, Hartanti Dian Ikawati, Krisna Nur Andriana Pangesti, Yuni Rukminiati, Ririn Ramadhany, Agustiningsih, Kindi Adam, Holy Arif Wibowo, Triyani Soekarso, Ni Ketut Susilarini, Nurika Hariastuti, Ully Alfi Nikmah, Reni Herman, Nike Susanti, Herna, Tati Febriyanti, Natalie Laurencia Kipuw, Fauzul Muna, Irene Lorinda Indalao, N…
EPI_ISL_1469272	Dinas Kesehatan Kabupaten Ponorogo	National Institute of Health Research and Development	Arie Ardiansyah Nugraha, Hana Apsari Pawestri, Subangkit, Kartika Dewi Puspa, Hartanti Dian Ikawati, Nelly Puspandari, Krisna Pangesti, Vivi Setiawaty
EPI_ISL_1469275	Dinas Kesehatan Kabupaten Ponorogo	National Institute of Health Research and Development	Arie Ardiansyah Nugraha, Hana Apsari Pawestri, Subangkit, Kartika Dewi Puspa, Hartanti Dian Ikawati, Nelly Puspandari, Krisna Pangesti, Vivi Setiawaty
EPI_ISL_1469271	Dinas Kesehatan Kabupaten Ponorogo	National Institute of Health Research and Development	Arie Ardiansyah Nugraha, Hana Apsari Pawestri, Subangkit, Kartika Dewi Puspa, Hartanti Dian Ikawati, Nelly Puspandari, Krisna Pangesti, Vivi Setiawaty
EPI_ISL_1469288	Labkesda Karawang	National Institute of Health Research and Development	Hana Apsari Pawestri, Subangkit, Kartika Dewi Puspa, Arie Ardiansyah Nugraha, Hartanti Dian Ikawati, Nelly Puspandari, Krisna Pangesti, Vivi Setiawaty
EPI_ISL_1469280	RSUD Surakarta	National Institute of Health Research and Development	Kartika Dewi Puspa, Hana Apsari Pawestri, Subangkit, Arie Ardiansyah Nugraha, Hartanti Dian Ikawati, Nelly Puspandari, Krisna Pangesti, Vivi Setiawaty
EPI_ISL_1469278	National Institute Health Research and Development	National Institute of Health Research and Development	Subangkit, Hana Apsari Pawestri, Kartika Dewi Puspa, Arie Ardiansyah Nugraha, Hartanti Dian Ikawati, Krisna Nur Andriana Pangesti, Yuni Rukminiati, Ririn Ramadhany, Agustiningsih, Kindi Adam, Holy Arif Wibowo, Triyani Soekarso, Ni Ketut Susilarini, Nurika Hariastuti, Ully Alfi Nikmah, Reni Herman, Nike Susanti, Herna, Tati Febriyanti, Natalie Laurencia Kipuw, Fauzul Muna, Irene Lorinda Indalao, N…
EPI_ISL_1469279	RSUD Surakarta	National Institute of Health Research and Development	Kartika Dewi Puspa, Hana Apsari Pawestri, Subangkit, Arie Ardiansyah Nugraha, Hartanti Dian Ikawati, Nelly Puspandari, Krisna Pangesti, Vivi Setiawaty
EPI_ISL_1469284	Dinas Kesehatan Kabupaten Ponorogo	National Institute of Health Research and Development	Kartika Dewi Puspa, Hana Apsari Pawestri, Subangkit, Arie Ardiansyah Nugraha, Hartanti Dian Ikawati, Nelly Puspandari, Krisna Pangesti, Vivi Setiawaty
EPI_ISL_1469282	RSUD Surakarta	National Institute of Health Research and Development	Kartika Dewi Puspa, Hana Apsari Pawestri, Subangkit, Arie Ardiansyah Nugraha, Hartanti Dian Ikawati, Nelly Puspandari, Krisna Pangesti, Vivi Setiawaty
EPI_ISL_1469285	RS Khusus Paru Karawang	National Institute of Health Research and Development	Hartanti Dian Ikawati, Hana Apsari Pawestri, Subangkit, Kartika Dewi Puspa, Arie Ardiansyah Nugraha, Krisna Pangesti, Nelly Puspandari, Vivi Setiawaty
EPI_ISL_1824719	National Institute of Health Research and Development	National Institute of Health Research and Development	Subangkit, Hana Apsari Pawestri, Kartika Dewi Puspa, Arie Ardiansyah Nugraha, Hartanti Dian Ikawati, Krisna Nur Andriana Pangesti, Yuni Rukminiati, Ririn Ramadhany, Agustiningsih, Kindi Adam, Holy Arif Wibowo, Triyani Soekarso, Ni Ketut Susilarini, Nurika Hariastuti, Ully Alfi Nikmah, Reni Herman, Nike Susanti, Herna, Tati Febriyanti, Natalie Laurencia Kipuw, Fauzul Muna, Irene Lorinda Indalao, N…
EPI_ISL_757287	National Institute of Health Research and Development	National Institute of Health Research and Development	Rukminiati, Y; Agustiningsih; Adam, K; Wibowo, HA; Ramadhany, R; Pawestri, HA; Subangkit; Puspa, KD; Nugraha, AA; Ikawati, HD; Pangesti, KNA; Soekarso, T; Susilarini, NK; Hariastuti, NI; Nikmah, UA; Mursinah; Febriyani, A; Herman, R; Susanti, N; Herna; Febriyanti, T; Nurhadi, M; Kurniawati, J; Kipuw, NL; Muna, F; Indalao, IL; Rizki, A; Puspandari, N; Setiawaty, V
EPI_ISL_1048406	Balai Penelitian dan Pengembangan Biomedis Papua	National Institute of Health Research and Development	Hana Apsari Pawestri, Subangkit, Kartika Dewi Puspa, Arie Ardiansyah Nugraha, Hartanti Dian Ikawati, Krisna Nur Andriana Pangesti, Nelly Puspandari, Anton Oktavianus, Hotma Sitompul, Vivi Setiawaty.
EPI_ISL_1048381	Farmalab Indoutama Jakarta	National Institute of Health Research and Development	Hana Apsari Pawestri, Subangkit, Kartika Dewi Puspa, Arie Ardiansyah Nugraha, Hartanti Dian Ikawati, Krisna Nur Andriana Pangesti, Nelly Puspandari, Vivi Setiawaty.
EPI_ISL_1391018	National Institute of Health Research and Development	National Institute of Health Research and Development	Subangkit, Hana Apsari Pawestri, Kartika Dewi Puspa, Arie Ardiansyah Nugraha, Hartanti Dian Ikawati, Krisna Nur Andriana Pangesti, Yuni Rukminiati, Ririn Ramadhany, Agustiningsih, Kindi Adam, Holy Arif Wibowo, Triyani Soekarso, Ni Ketut Susilarini, Nurika Hariastuti, Ully Alfi Nikmah, Reni Herman, Nike Susanti, Herna, Tati Febriyanti, Natalie Laurencia Kipuw, Fauzul Muna, Irene Lorinda Indalao, N…
EPI_ISL_1391014	National Institute of Health Research and Development	National Institute of Health Research and Development	Subangkit, Hana Apsari Pawestri, Kartika Dewi Puspa, Arie Ardiansyah Nugraha, Hartanti Dian Ikawati, Krisna Nur Andriana Pangesti, Yuni Rukminiati, Ririn Ramadhany, Agustiningsih, Kindi Adam, Holy Arif Wibowo, Triyani Soekarso, Ni Ketut Susilarini, Nurika Hariastuti, Ully Alfi Nikmah, Reni Herman, Nike Susanti, Herna, Tati Febriyanti, Natalie Laurencia Kipuw, Fauzul Muna, Irene Lorinda Indalao, N…
EPI_ISL_1391013	National Institute of Health Research and Development	National Institute of Health Research and Development	Subangkit, Hana Apsari Pawestri, Kartika Dewi Puspa, Arie Ardiansyah Nugraha, Hartanti Dian Ikawati, Krisna Nur Andriana Pangesti, Yuni Rukminiati, Ririn Ramadhany, Agustiningsih, Kindi Adam, Holy Arif Wibowo, Triyani Soekarso, Ni Ketut Susilarini, Nurika Hariastuti, Ully Alfi Nikmah, Reni Herman, Nike Susanti, Herna, Tati Febriyanti, Natalie Laurencia Kipuw, Fauzul Muna, Irene Lorinda Indalao, N…
EPI_ISL_1469247	RS Khusus Paru Karawang	National Institute of Health Research and Development	Hartanti Dian Ikawati, Hana Apsari Pawestri, Subangkit, Kartika Dewi Puspa, Arie Ardiansyah Nugraha, Krisna Pangesti, Nelly Puspandari, Vivi Setiawaty
EPI_ISL_1469248	RS Mandaya Karawang	National Institute of Health Research and Development	Vivi Setiawaty, Hana Apsari Pawestri, Subangkit, Kartika Dewi Puspa, Arie Ardiansyah Nugraha, Hartanti Dian Ikawati, Nelly Puspandari, Krisna Pangesti
EPI_ISL_1469250	Dinas Kesehatan Blitar	National Institute of Health Research and Development	Hana Apsari Pawestri, Subangkit, Kartika Dewi Puspa, Arie Ardiansyah Nugraha, Hartanti Dian Ikawati, Nelly Puspandari, Krisna Pangesti, Vivi Setiawaty
EPI_ISL_1469251	Lab Intibios Karawang	National Institute of Health Research and Development	Hana Apsari Pawestri, Subangkit, Kartika Dewi Puspa, Arie Ardiansyah Nugraha, Hartanti Dian Ikawati, Nelly Puspandari, Krisna Pangesti, Vivi Setiawaty
EPI_ISL_1469259	National Institute Health Research and Development	National Institute of Health Research and Development	Subangkit, Hana Apsari Pawestri, Kartika Dewi Puspa, Arie Ardiansyah Nugraha, Hartanti Dian Ikawati, Krisna Nur Andriana Pangesti, Yuni Rukminiati, Ririn Ramadhany, Agustiningsih, Kindi Adam, Holy Arif Wibowo, Triyani Soekarso, Ni Ketut Susilarini, Nurika Hariastuti, Ully Alfi Nikmah, Reni Herman, Nike Susanti, Herna, Tati Febriyanti, Natalie Laurencia Kipuw, Fauzul Muna, Irene Lorinda Indalao, N…
EPI_ISL_1169056	National Institute of Health Research and Development	National Institute of Health Research and Development	Kartika Dewi Puspa, Hana Apsari Pawestri, Subangkit, Arie Ardiansyah Nugraha, Hartanti Dian Ikawati, Krisna Nur Andriana Pangesti, Yuni Rukminiati, Ririn Ramadhany, Agustiningsih, Kindi Adam, Holy Arif Wibowo, Triyani Soekarso, Ni Ketut Susilarini, Nurika Hariastuti, Ully Alfi Nikmah, Reni Herman, Nike Susanti, Herna, Tati Febriyanti, Natalie Laurencia Kipuw, Fauzul Muna, Irene Lorinda Indalao, N…
EPI_ISL_1169052	National Institute of Health Research and Development	National Institute of Health Research and Development	Subangkit, Hana Apsari Pawestri, Kartika Dewi Puspa, Arie Ardiansyah Nugraha, Hartanti Dian Ikawati, Krisna Nur Andriana Pangesti, Yuni Rukminiati, Ririn Ramadhany, Agustiningsih, Kindi Adam, Holy Arif Wibowo, Triyani Soekarso, Ni Ketut Susilarini, Nurika Hariastuti, Ully Alfi Nikmah, Reni Herman, Nike Susanti, Herna, Tati Febriyanti, Natalie Laurencia Kipuw, Fauzul Muna, Irene Lorinda Indalao, N…
EPI_ISL_1169055	National Institute of Health Research and Development	National Institute of Health Research and Development	Subangkit, Hana Apsari Pawestri, Kartika Dewi Puspa, Arie Ardiansyah Nugraha, Hartanti Dian Ikawati, Krisna Nur Andriana Pangesti, Yuni Rukminiati, Ririn Ramadhany, Agustiningsih, Kindi Adam, Holy Arif Wibowo, Triyani Soekarso, Ni Ketut Susilarini, Nurika Hariastuti, Ully Alfi Nikmah, Reni Herman, Nike Susanti, Herna, Tati Febriyanti, Natalie Laurencia Kipuw, Fauzul Muna, Irene Lorinda Indalao, N…
EPI_ISL_1169053	National Institute of Health Research and Development	National Institute of Health Research and Development	Subangkit, Hana Apsari Pawestri, Kartika Dewi Puspa, Arie Ardiansyah Nugraha, Hartanti Dian Ikawati, Krisna Nur Andriana Pangesti, Yuni Rukminiati, Ririn Ramadhany, Agustiningsih, Kindi Adam, Holy Arif Wibowo, Triyani Soekarso, Ni Ketut Susilarini, Nurika Hariastuti, Ully Alfi Nikmah, Reni Herman, Nike Susanti, Herna, Tati Febriyanti, Natalie Laurencia Kipuw, Fauzul Muna, Irene Lorinda Indalao, N…
EPI_ISL_1169057	National Institute of Health Research and Development	National Institute of Health Research and Development	Arie Ardiansyah Nugraha, Kartika Dewi Puspa, Hana Apsari Pawestri, Subangkit, , Hartanti Dian Ikawati, Krisna Nur Andriana Pangesti, Yuni Rukminiati, Ririn Ramadhany, Agustiningsih, Kindi Adam, Holy Arif Wibowo, Triyani Soekarso, Ni Ketut Susilarini, Nurika Hariastuti, Ully Alfi Nikmah, Reni Herman, Nike Susanti, Herna, Tati Febriyanti, Natalie Laurencia Kipuw, Fauzul Muna, Irene Lorinda Indalao,…
EPI_ISL_1169054	National Institute of Health Research and Development	National Institute of Health Research and Development	Subangkit, Hana Apsari Pawestri, Kartika Dewi Puspa, Arie Ardiansyah Nugraha, Hartanti Dian Ikawati, Krisna Nur Andriana Pangesti, Yuni Rukminiati, Ririn Ramadhany, Agustiningsih, Kindi Adam, Holy Arif Wibowo, Triyani Soekarso, Ni Ketut Susilarini, Nurika Hariastuti, Ully Alfi Nikmah, Reni Herman, Nike Susanti, Herna, Tati Febriyanti, Natalie Laurencia Kipuw, Fauzul Muna, Irene Lorinda Indalao, N…
EPI_ISL_1169050	National Institute of Health Research and Development	National Institute of Health Research and Development	Hartanti Dian Ikawati, Hana Apsari Pawestri, Subangkit, Kartika Dewi Puspa, Arie Ardiansyah Nugraha, risna Nur Andriana Pangesti, Yuni Rukminiati, Ririn Ramadhany, Agustiningsih, Kindi Adam, Holy Arif Wibowo, Triyani Soekarso, Ni Ketut Susilarini, Nurika Hariastuti, Ully Alfi Nikmah, Reni Herman, Nike Susanti, Herna, Tati Febriyanti, Natalie Laurencia Kipuw, Fauzul Muna, Irene Lorinda Indalao, Ne…
EPI_ISL_1118214	National Institute of Health Research and Development	National Institute of Health Research and Development	Hana Apsari Pawestri, Subangkit, Kartika Dewi Puspa, Arie Ardiansyah Nugraha, Hartanti Dian Ikawati, Krisna Nur Andriana Pangesti, Yuni Rukminiati, Ririn Ramadhany, Agustiningsih, Kindi Adam, Holy Arif Wibowo, Triyani Soekarso, Ni Ketut Susilarini, Nurika Hariastuti, Ully Alfi Nikmah, Reni Herman, Nike Susanti, Herna, Tati Febriyanti, Natalie Laurencia Kipuw, Fauzul Muna, Irene Lorinda Indalao, N…
EPI_ISL_1118206	National Institute of Health Research and Development	National Institute of Health Research and Development	Hana Apsari Pawestri, Subangkit, Kartika Dewi Puspa, Arie Ardiansyah Nugraha, Hartanti Dian Ikawati, Krisna Nur Andriana Pangesti, Yuni Rukminiati, Ririn Ramadhany, Agustiningsih, Kindi Adam, Holy Arif Wibowo, Triyani Soekarso, Ni Ketut Susilarini, Nurika Hariastuti, Ully Alfi Nikmah, Reni Herman, Nike Susanti, Herna, Tati Febriyanti, Natalie Laurencia Kipuw, Fauzul Muna, Irene Lorinda Indalao, N…
EPI_ISL_1118209	National Institute of Health Research and Development	National Institute of Health Research and Development	Hana Apsari Pawestri, Subangkit, Kartika Dewi Puspa, Arie Ardiansyah Nugraha, Hartanti Dian Ikawati, Krisna Nur Andriana Pangesti, Yuni Rukminiati, Ririn Ramadhany, Agustiningsih, Kindi Adam, Holy Arif Wibowo, Triyani Soekarso, Ni Ketut Susilarini, Nurika Hariastuti, Ully Alfi Nikmah, Reni Herman, Nike Susanti, Herna, Tati Febriyanti, Natalie Laurencia Kipuw, Fauzul Muna, Irene Lorinda Indalao, N…
EPI_ISL_1118215	National Institute of Health Research and Development	National Institute of Health Research and Development	Hana Apsari Pawestri, Subangkit, Kartika Dewi Puspa, Arie Ardiansyah Nugraha, Hartanti Dian Ikawati, Krisna Nur Andriana Pangesti, Yuni Rukminiati, Ririn Ramadhany, Agustiningsih, Kindi Adam, Holy Arif Wibowo, Triyani Soekarso, Ni Ketut Susilarini, Nurika Hariastuti, Ully Alfi Nikmah, Reni Herman, Nike Susanti, Herna, Tati Febriyanti, Natalie Laurencia Kipuw, Fauzul Muna, Irene Lorinda Indalao, N…
EPI_ISL_1118207	National Institute of Health Research and Development	National Institute of Health Research and Development	Hana Apsari Pawestri, Subangkit, Kartika Dewi Puspa, Arie Ardiansyah Nugraha, Hartanti Dian Ikawati, Krisna Nur Andriana Pangesti, Yuni Rukminiati, Ririn Ramadhany, Agustiningsih, Kindi Adam, Holy Arif Wibowo, Triyani Soekarso, Ni Ketut Susilarini, Nurika Hariastuti, Ully Alfi Nikmah, Reni Herman, Nike Susanti, Herna, Tati Febriyanti, Natalie Laurencia Kipuw, Fauzul Muna, Irene Lorinda Indalao, N…
EPI_ISL_1118211	National Institute of Health Research and Development	National Institute of Health Research and Development	Hana Apsari Pawestri, Subangkit, Kartika Dewi Puspa, Arie Ardiansyah Nugraha, Hartanti Dian Ikawati, Krisna Nur Andriana Pangesti, Yuni Rukminiati, Ririn Ramadhany, Agustiningsih, Kindi Adam, Holy Arif Wibowo, Triyani Soekarso, Ni Ketut Susilarini, Nurika Hariastuti, Ully Alfi Nikmah, Reni Herman, Nike Susanti, Herna, Tati Febriyanti, Natalie Laurencia Kipuw, Fauzul Muna, Irene Lorinda Indalao, N…
EPI_ISL_1118213	National Institute of Health Research and Development	National Institute of Health Research and Development	Hana Apsari Pawestri, Subangkit, Kartika Dewi Puspa, Arie Ardiansyah Nugraha, Hartanti Dian Ikawati, Krisna Nur Andriana Pangesti, Yuni Rukminiati, Ririn Ramadhany, Agustiningsih, Kindi Adam, Holy Arif Wibowo, Triyani Soekarso, Ni Ketut Susilarini, Nurika Hariastuti, Ully Alfi Nikmah, Reni Herman, Nike Susanti, Herna, Tati Febriyanti, Natalie Laurencia Kipuw, Fauzul Muna, Irene Lorinda Indalao, N…
EPI_ISL_1118212	National Institute of Health Research and Development	National Institute of Health Research and Development	Hana Apsari Pawestri, Subangkit, Kartika Dewi Puspa, Arie Ardiansyah Nugraha, Hartanti Dian Ikawati, Krisna Nur Andriana Pangesti, Yuni Rukminiati, Ririn Ramadhany, Agustiningsih, Kindi Adam, Holy Arif Wibowo, Triyani Soekarso, Ni Ketut Susilarini, Nurika Hariastuti, Ully Alfi Nikmah, Reni Herman, Nike Susanti, Herna, Tati Febriyanti, Natalie Laurencia Kipuw, Fauzul Muna, Irene Lorinda Indalao, N…
EPI_ISL_1169059	National Institute of Health Research and Development	National Institute of Health Research and Development	Hartanti Dian Ikawati, Hana Apsari Pawestri, Subangkit, Kartika Dewi Puspa, Arie Ardiansyah Nugraha, risna Nur Andriana Pangesti, Yuni Rukminiati, Ririn Ramadhany, Agustiningsih, Kindi Adam, Holy Arif Wibowo, Triyani Soekarso, Ni Ketut Susilarini, Nurika Hariastuti, Ully Alfi Nikmah, Reni Herman, Nike Susanti, Herna, Tati Febriyanti, Natalie Laurencia Kipuw, Fauzul Muna, Irene Lorinda Indalao, Ne…
EPI_ISL_1169058	National Institute of Health Research and Development	National Institute of Health Research and Development	Arie Ardiansyah Nugraha, Kartika Dewi Puspa, Hana Apsari Pawestri, Subangkit, , Hartanti Dian Ikawati, Krisna Nur Andriana Pangesti, Yuni Rukminiati, Ririn Ramadhany, Agustiningsih, Kindi Adam, Holy Arif Wibowo, Triyani Soekarso, Ni Ketut Susilarini, Nurika Hariastuti, Ully Alfi Nikmah, Reni Herman, Nike Susanti, Herna, Tati Febriyanti, Natalie Laurencia Kipuw, Fauzul Muna, Irene Lorinda Indalao,…
EPI_ISL_1257848	RSPI Prof.Dr.Sulianti Saroso	National Institute of Health Research and Development	Hartanti Dian Ikawati, Hana Apsari Pawestri, Subangkit, Kartika Dewi Puspa, Arie Ardiansyah Nugraha, Krisna Pangesti, Nelly Puspandari, Vivi Setiawaty
EPI_ISL_1257831	Balai Litbangkes Tanah Bumbu	National Institute of Health Research and Development	Vivi Setiawaty, Hana Apsari Pawestri, Subangkit, Kartika Dewi Puspa, Arie Ardiansyah Nugraha, Hartanti Dian Ikawati, Nelly Puspandari, Juhairiyah, Syarif Hidayat, Krisna Pangesti
EPI_ISL_1257849	RSPI Prof.Dr.Sulianti Saroso	National Institute of Health Research and Development	Hartanti Dian Ikawati, Hana Apsari Pawestri, Subangkit, Kartika Dewi Puspa, Arie Ardiansyah Nugraha, Krisna Pangesti, Nelly Puspandari, Vivi Setiawaty
EPI_ISL_803876	RSUD Tarakan Kalimantan Utara	National Institute of Health Research and Development	Subangkit; Pawestri, HA; Ikawati, HD; Nugraha, AA; Puspa, KD; Sriwedari, K; Sindunata, R; Pangesti, KNA; Soekarso, T; Puspandari, N; Setiawaty, V
EPI_ISL_833040	RSUD Dr. Abdul Aziz Singkawang	National Institute of Health Research and Development	Subangkit; Pawestri, HA; Ikawati, HD; Nugraha, AA; Puspa, KD; Pangesti, KNA; Soekarso, T; Junus, HN; Puspandari, N; Setiawaty, V
EPI_ISL_1257839	RSUP Sanglah	National Institute of Health Research and Development	Arie Ardiansyah Nugraha, Hana Apsari Pawestri, Subangkit, Kartika Dewi Puspa, Hartanti Dian Ikawati, Nelly Puspandari, Krisna Pangesti, I Nengah Tony Rustawan, I Gede Ketut Sajinadiyasa, Vivi Setiawaty
EPI_ISL_1257840	RSUP Sanglah	National Institute of Health Research and Development	Arie Ardiansyah Nugraha, Hana Apsari Pawestri, Subangkit, Kartika Dewi Puspa, Hartanti Dian Ikawati, Nelly Puspandari, Krisna Pangesti, I Nengah Tony Rustawan, I Gede Ketut Sajinadiyasa, Vivi Setiawaty
EPI_ISL_1257841	RSUP Sanglah	National Institute of Health Research and Development	Arie Ardiansyah Nugraha, Hana Apsari Pawestri, Subangkit, Kartika Dewi Puspa, Hartanti Dian Ikawati, Nelly Puspandari, Krisna Pangesti, I Nengah Tony Rustawan, I Gede Ketut Sajinadiyasa, Vivi Setiawaty
EPI_ISL_1257856	BBTKLPP Yogyakarta	National Institute of Health Research and Development	Kartika Dewi Puspa, Hana Apsari Pawestri, Subangkit, Arie Ardiansyah Nugraha, Hartanti Dian Ikawati, Nelly Puspandari, Krisna Pangesti, Irene, Havid Setyawan, Indaryati, Vivi Setiawaty
EPI_ISL_1257864	BTKL-PP Ambon	National Institute of Health Research and Development	Kartika Dewi Puspa, Hana Apsari Pawestri, Subangkit, Arie Ardiansyah Nugraha, Hartanti Dian Ikawati, Nelly Puspandari, Krisna Pangesti, Vivi Setiawaty
EPI_ISL_1257865	RSUP Adam Malik	National Institute of Health Research and Development	Kartika Dewi Puspa, Hana Apsari Pawestri, Subangkit, Arie Ardiansyah Nugraha, Hartanti Dian Ikawati, Nelly Puspandari, Krisna Pangesti, Vivi Setiawaty
EPI_ISL_1257844	RSUP Fatmawati	National Institute of Health Research and Development	Kartika Dewi Puspa, Hana Apsari Pawestri, Subangkit, Arie Ardiansyah Nugraha, Hartanti Dian Ikawati, Nelly Puspandari, Krisna Pangesti, Lidya Utami, Luci Liana, Lusiya Ningsih, Vivi Setiawaty
EPI_ISL_1257857	BBTKLPP Yogyakarta	National Institute of Health Research and Development	Kartika Dewi Puspa, Hana Apsari Pawestri, Subangkit, Arie Ardiansyah Nugraha, Hartanti Dian Ikawati, Nelly Puspandari, Krisna Pangesti, Irene, Havid Setyawan, Indaryati, Vivi Setiawaty
EPI_ISL_1257845	RSUP Fatmawati	National Institute of Health Research and Development	Kartika Dewi Puspa, Hana Apsari Pawestri, Subangkit, Arie Ardiansyah Nugraha, Hartanti Dian Ikawati, Nelly Puspandari, Krisna Pangesti, Lidya Utami, Luci Liana, Lusiya Ningsih, Vivi Setiawaty
EPI_ISL_1257859	KKP Soekarno Hatta	National Institute of Health Research and Development	Hana Apsari Pawestri, Subangkit, Kartika Dewi Puspa, Arie Ardiansyah Nugraha, Hartanti Dian Ikawati, Nelly Puspandari, Krisna Pangesti, Vivi Setiawaty
EPI_ISL_833130	National Institute of Health Research and Development	National Institute of Health Research and Development	Agustiningsih; Adam, K; Wibowo, HA; Ramadhany, R; Rukminiati, Y; Pawestri, HA; Subangkit; Puspa, KD; Nugraha, AA; Ikawati, HD; Pangesti, KNA; Soekarso, T; Susilarini, NK; Hariastuti, NI; Nikmah, UA; Mursinah; Febriyani, A; Herman, R; Susanti, N; Herna; Febriyanti, T; Kurniawati, J; Kipuw, NL; Muna, F; Indalao, IL; Rizki, A; Puspandari; Setiawaty, V
EPI_ISL_1622394	RSU Proklamasi	Eijkman Institute for Molecular Biology, Ministry of Research and Technology/National Agency for Research and Innovation	Iskandar Adnan, Sukma Oktavianthi, Edison Johar, Frilasita A Yudhaputri, Muhammad Rezki Rasyak, Willy Agustine, Hidayat Trimarsanto, Lydia V. Panggalo, Safarina G Malik, Khin Saw Myint, Amin Soebandrio
EPI_ISL_1915546	National Institute of Health Research and Development	National Institute of Health Research and Development	Subangkit, Hana Apsari Pawestri, Kartika Dewi Puspa, Arie Ardiansyah Nugraha, Hartanti Dian Ikawati, Krisna Nur Andriana Pangesti, Yuni Rukminiati, Ririn Ramadhany, Agustiningsih, Kindi Adam, Holy Arif Wibowo, Triyani Soekarso, Ni Ketut Susilarini, Nurika Hariastuti, Ully Alfi Nikmah, Reni Herman, Nike Susanti, Herna, Tati Febriyanti, Natalie Laurencia Kipuw, Fauzul Muna, Irene Lorinda Indalao, N…
EPI_ISL_1915537	National Institute of Health Research and Development	National Institute of Health Research and Development	Subangkit, Hana Apsari Pawestri, Kartika Dewi Puspa, Arie Ardiansyah Nugraha, Hartanti Dian Ikawati, Krisna Nur Andriana Pangesti, Yuni Rukminiati, Ririn Ramadhany, Agustiningsih, Kindi Adam, Holy Arif Wibowo, Triyani Soekarso, Ni Ketut Susilarini, Nurika Hariastuti, Ully Alfi Nikmah, Reni Herman, Nike Susanti, Herna, Tati Febriyanti, Natalie Laurencia Kipuw, Fauzul Muna, Irene Lorinda Indalao, N…
EPI_ISL_1915532	National Institute of Health Research and Development	National Institute of Health Research and Development	Subangkit, Hana Apsari Pawestri, Kartika Dewi Puspa, Arie Ardiansyah Nugraha, Hartanti Dian Ikawati, Krisna Nur Andriana Pangesti, Yuni Rukminiati, Ririn Ramadhany, Agustiningsih, Kindi Adam, Holy Arif Wibowo, Triyani Soekarso, Ni Ketut Susilarini, Nurika Hariastuti, Ully Alfi Nikmah, Reni Herman, Nike Susanti, Herna, Tati Febriyanti, Natalie Laurencia Kipuw, Fauzul Muna, Irene Lorinda Indalao, N…
EPI_ISL_766032	RSUP Dr. Sardjito	Eijkman Institute for Molecular Biology, Ministry of Research and Technology/National Agency for Research and Innovation	Frilasita A Yudhaputri, Edison Johar, Hidayat Trimarsanto, David H Muljono, Safarina G Malik, Khin Saw Myint, Amin Soebandrio
EPI_ISL_1257852	BBTKLPP Banjarbaru	National Institute of Health Research and Development	Hartanti Dian Ikawati, Hana Apsari Pawestri, Subangkit, Kartika Dewi Puspa, Arie Ardiansyah Nugraha, Krisna Pangesti, Nelly Puspandari, Dewi Hermawati, Mutia Raudah, Vivi Setiawaty
EPI_ISL_1257866	RSUP Adam Malik	National Institute of Health Research and Development	Vivi Setiawaty, Hana Apsari Pawestri, Subangkit, Kartika Dewi Puspa, Arie Ardiansyah Nugraha, Hartanti Dian Ikawati, Nelly Puspandari, Maliana, Ade Rahmaini, Nelly Elfrida Samosir, Rina Yunita, Krisna Pangesti
EPI_ISL_953427	National Institute of Health Research and Development	National Institute of Health Research and Development	Subangkit, Hana Apsari Pawestri, Kartika Dewi Puspa, Arie Ardiansyah Nugraha, Hartanti Dian Ikawati, Krisna Nur Andriana Pangesti, Yuni Rukminiati, Ririn Ramadhany, Agustiningsih, Kindi Adam, Holy Arif Wibowo, Triyani Soekarso, Ni Ketut Susilarini, Nurika Hariastuti, Ully Alfi Nikmah, Reni Herman, Nike Susanti, Herna, Tati Febriyanti, Natalie Laurencia Kipuw, Fauzul Muna, Irene Lorinda Indalao, N…
EPI_ISL_883957	Medical Research Center, Faculty of Medicine, Syarif Hidayatullah State Islamic University Jakarta	Medical Research Center, Faculty of Medicine, Syarif Hidayatullah State Islamic University Jakarta	Erike A Suwarsono, Chris Adhiyanto, Laifa Hendarmin, Zeti Harriyati, Endah Wulandari, Flori Ratna Sari, Fika Ekayanti, Hari Hendarto
EPI_ISL_882656	Medical Research Center, Faculty of Medicine, Syarif Hidayatullah State Islamic University Jakarta	Medical Research Center, Faculty of Medicine, Syarif Hidayatullah State Islamic University Jakarta	Erike A Suwarsono, Chris Adhiyanto, Laifa Hendarmin, Zeti Harriyati, Flori Ratna Sari, Endah Wulandari, Fika Ekayanti
EPI_ISL_882646	Medical Research Center, Faculty of Medicine, Syarif Hidayatullah State Islamic University Jakarta	Medical Research Center, Faculty of Medicine, Syarif Hidayatullah State Islamic University Jakarta	Chris Adhiyanto, Laifa Hendarmin, Zeti Harriyati, Endah Wulandari, Flori Ratna Sari, Fika Ekayanti, Hari Hendarto
EPI_ISL_882645	Medical Research Center, Faculty of Medicine, Syarif Hidayatullah State Islamic University Jakarta	Medical Research Center, Faculty of Medicine, Syarif Hidayatullah State Islamic University Jakarta	Chris Adhiyanto, Erike A Suwarsono, Laifa Hendarmin, Zeti Harriyati, Endah Wulandari, Flori Ratna Sari, Fika Ekayanti, Hari Hendarto
EPI_ISL_708652	Medical Research Center, Faculty of Medicine, Syarif Hidayatullah State Islamic University Jakarta	Medical Research Center, Faculty of Medicine, Syarif Hidayatullah State Islamic University Jakarta	Chris Adhiyanto, Laifa Hendarmin, Erike A Suwarsono, Zeti Harriyati, Endah Wulandari, Flori R Sari, Hari Hendarto
EPI_ISL_707696	Medical Research Center, Faculty of Medicine, Syarif Hidayatullah State Islamic University Jakarta	Medical Research Center, Faculty of Medicine, Syarif Hidayatullah State Islamic University Jakarta	Laifa Hendarmin, Chris Adhiyanto, Erike Suwarsono, Zeti Harriyati, Rini Puspitaningrum, Ferania Mela, Dennis Nurjadi
EPI_ISL_1257816	National Institute of Health Research and Development	National Institute of Health Research and Development	Subangkit, Hana Apsari Pawestri, Kartika Dewi Puspa, Arie Ardiansyah Nugraha, Hartanti Dian Ikawati, Krisna Nur Andriana Pangesti, Yuni Rukminiati, Ririn Ramadhany, Agustiningsih, Kindi Adam, Holy Arif Wibowo, Triyani Soekarso, Ni Ketut Susilarini, Nurika Hariastuti, Ully Alfi Nikmah, Reni Herman, Nike Susanti, Herna, Tati Febriyanti, Natalie Laurencia Kipuw, Fauzul Muna, Irene Lorinda Indalao, N…
EPI_ISL_1257851	BBTKLPP Banjarbaru	National Institute of Health Research and Development	Hartanti Dian Ikawati, Hana Apsari Pawestri, Subangkit, Kartika Dewi Puspa, Arie Ardiansyah Nugraha, Krisna Pangesti, Nelly Puspandari, Dewi Hermawati, Mutia Raudah, Vivi Setiawaty
EPI_ISL_437187	Siloam Hospitals	Institute of Tropical Disease, Universitas Airlangga	Kazufumi Shimizu, Krisnoadi Rahardjo, Aldise M Nastri, Jezzy R Dewantari, Rima R Prasetya, Maria M Padmidewi, Gatot Soegiarto, Laksmi Wulandari, Retno A Setyoningrum, Resti Y Meliana, Yohko K Shimizu, Mitsuhiro Nishimura, Yasuko Mori, Soetjipto, Maria I Lusida
EPI_ISL_458083	Adi Husada Undaan Hospital	Institute of Tropical Disease, Universitas Airlangga	Rima R Prasetya, Krisnoadi Rahardjo, Aldise M Nastri, Jezzy R Dewantari, Irawati Marga, Gatot Soegiarto, Laksmi Wulandari, Retno A Setyoningrum, Resti Yudhawati, Yohko K Shimizu, Mitsuhiro Nishimura, Yasuko Mori, Soetjipto, Kazufumi Shimizu, Maria I Lusida
EPI_ISL_753698	Balai Besar Veteriner Maros, Sulawesi Selatan	National Institute of Health Research and Development	Puspa, KD; Subangkit; Pawestri, HA; Nugraha, AA; Ikawati, HD; Pangesti, KNA; Soekarso, T; Puspandari, N; Muflihanah; Mangidi, R; Setiawaty, V
EPI_ISL_756376	National Institute of Health Research and Development	National Institute of Health Research and Development	Ramadhany, R; Rukminiati, Y; Agustiningsih; Adam, K; Wibowo, HA; Pawestri, HA; Subangkit; Puspa, KD; Nugraha, AA; Ikawati, HD; Pangesti, KNA; Soekarso, T; Susilarini, NK; Hariastuti, NI; Nikmah, UA; Mursinah; Febriyani, A; Herman, R; Susanti, N; Herna; Febriyanti, T; Nurhadi, M; Kurniawati, J; Kipuw, NL; Muna, F; Indalao, IL; Rizki, A; Puspandari, N; Setiawaty, Vivi
EPI_ISL_791977	Laboratorium Mikrobiologi Samarinda	National Institute of Health Research and Development	Nugraha, AA; Subangkit; Pawestri, HA; Ikawati, HD; Puspa, KD; Tandirogang, N; Yadi; Pangesti, KNA; Soekarso, T; Puspandari, N; Setiawaty, V
EPI_ISL_791982	RSUP DR KARIADI Semarang	National Institute of Health Research and Development	Ikawati, HD; Subangkit; Pawestri, HA; Nugraha, AA; Puspa, KD; Puspitasari, I; Pangesti, KNA; Soekarso, T; Puspandari, N; Setiawaty, V
EPI_ISL_791980	RSUD Blambangan Banyuwangi	National Institute of Health Research and Development	Ikawati, HD; Subangkit; Pawestri, HA; Nugraha, AA; Puspa, KD; Noor, RI; Pangesti, KNA; Soekarso, T; Puspandari, N; Setiawaty, V
EPI_ISL_791978	Balai Labkes Lampung	National Institute of Health Research and Development	Nugraha, AA; Subangkit; Pawestri, HA; Ikawati, HD; Puspa, KD; Yurina, L; Pangesti, KNA; Soekarso, T; Puspandari, N; Setiawaty, V
EPI_ISL_1265453	BTKLPP Kelas I Makassar	Eijkman Institute for Molecular Biology, Ministry of Research and Technology/National Agency for Research and Innovation; National Institute of Health Research and Development	Willy Agustine, Sukma Oktavianthi, Lydia V. Panggalo, Edison Johar, Hidayat Trimarsanto, Frilasita A Yudhaputri, Iskandar Adnan, Slamet, Vivi Setiawaty, Hana Apsari Pawestri, Safarina G Malik, Khin Saw Myint, Amin Soebandrio
EPI_ISL_1265455	BTKLPP Kelas I Makassar	Eijkman Institute for Molecular Biology, Ministry of Research and Technology/National Agency for Research and Innovation; National Institute of Health Research and Development	Willy Agustine, Sukma Oktavianthi, Lydia V. Panggalo, Edison Johar, Hidayat Trimarsanto, Frilasita A Yudhaputri, Iskandar Adnan, Slamet, Vivi Setiawaty, Hana Apsari Pawestri, Safarina G Malik, Khin Saw Myint, Amin Soebandrio
EPI_ISL_1265456	BTKLPP Kelas I Makassar	Eijkman Institute for Molecular Biology, Ministry of Research and Technology/National Agency for Research and Innovation; National Institute of Health Research and Development	Sukma Oktavianthi, Lydia V. Panggalo, Edison Johar, Hidayat Trimarsanto, Frilasita A Yudhaputri, Iskandar Adnan, Willy Agustine, Slamet, Vivi Setiawaty, Hana Apsari Pawestri, Safarina G Malik, Khin Saw Myint, Amin Soebandrio
EPI_ISL_1265460	BTKLPP Kelas I Makassar	Eijkman Institute for Molecular Biology, Ministry of Research and Technology/National Agency for Research and Innovation; National Institute of Health Research and Development	Lydia V. Panggalo, Edison Johar, Hidayat Trimarsanto, Frilasita A Yudhaputri, Iskandar Adnan, Willy Agustine, Sukma Oktavianthi, Slamet, Vivi Setiawaty, Hana Apsari Pawestri, Safarina G Malik, Khin Saw Myint, Amin Soebandrio
EPI_ISL_1265461	BTKLPP Kelas I Makassar	Eijkman Institute for Molecular Biology, Ministry of Research and Technology/National Agency for Research and Innovation; National Institute of Health Research and Development	Lydia V. Panggalo, Edison Johar, Hidayat Trimarsanto, Frilasita A Yudhaputri, Iskandar Adnan, Willy Agustine, Sukma Oktavianthi, Slamet, Vivi Setiawaty, Hana Apsari Pawestri, Safarina G Malik, Khin Saw Myint, Amin Soebandrio
EPI_ISL_1284017	RS Mitra Keluarga Kalideres	Eijkman Institute for Molecular Biology, Ministry of Research and Technology/National Agency for Research and Innovation	Sukma Oktavianthi, Willy Agustine, Edison Johar, Hidayat Trimarsanto, Iskandar Adnan, Lydia V. Panggalo, Frilasita A Yudhaputri, Safarina G Malik, Khin Saw Myint, Amin Soebandrio
EPI_ISL_1284296	RSJ Dr. Soeharto Heerdjan	Eijkman Institute for Molecular Biology, Ministry of Research and Technology/National Agency for Research and Innovation	Edison Johar, Frilasita A Yudhaputri, Hidayat Trimarsanto, Iskandar Adnan, Lydia V. Panggalo, Sukma Oktavianthi, Willy Agustine, Safarina G Malik, Khin Saw Myint, Amin Soebandrio
EPI_ISL_1284273	RS Medirossa Cikarang	Eijkman Institute for Molecular Biology, Ministry of Research and Technology/National Agency for Research and Innovation	Willy Agustine, Edison Johar, Hidayat Trimarsanto, Iskandar Adnan, Lydia V. Panggalo, Sukma Oktavianthi, Frilasita A Yudhaputri, Safarina G Malik, Khin Saw Myint, Amin Soebandrio
EPI_ISL_1284254	RS Mitra Keluarga Gading Serpong	Eijkman Institute for Molecular Biology, Ministry of Research and Technology/National Agency for Research and Innovation	Sukma Oktavianthi, Willy Agustine, Edison Johar, Hidayat Trimarsanto, Iskandar Adnan, Lydia V. Panggalo, Frilasita A Yudhaputri, Safarina G Malik, Khin Saw Myint, Amin Soebandrio
EPI_ISL_1284266	RS Mulya Tangerang	Eijkman Institute for Molecular Biology, Ministry of Research and Technology/National Agency for Research and Innovation	Sukma Oktavianthi, Willy Agustine, Edison Johar, Hidayat Trimarsanto, Iskandar Adnan, Lydia V. Panggalo, Frilasita A Yudhaputri, Safarina G Malik, Khin Saw Myint, Amin Soebandrio
EPI_ISL_1284057	RS Primaya Tangerang	Eijkman Institute for Molecular Biology, Ministry of Research and Technology/National Agency for Research and Innovation	Edison Johar, Frilasita A Yudhaputri, Hidayat Trimarsanto, Iskandar Adnan, Lydia V. Panggalo, Sukma Oktavianthi, Willy Agustine, Safarina G Malik, Khin Saw Myint, Amin Soebandrio
EPI_ISL_1284178	RSIA Selasih Medika	Eijkman Institute for Molecular Biology, Ministry of Research and Technology/National Agency for Research and Innovation	Edison Johar, Frilasita A Yudhaputri, Hidayat Trimarsanto, Iskandar Adnan, Lydia V. Panggalo, Sukma Oktavianthi, Willy Agustine, Safarina G Malik, Khin Saw Myint, Amin Soebandrio
EPI_ISL_1284044	RS Bhakti Husada Cikarang	Eijkman Institute for Molecular Biology, Ministry of Research and Technology/National Agency for Research and Innovation	Edison Johar, Frilasita A Yudhaputri, Hidayat Trimarsanto, Iskandar Adnan, Lydia V. Panggalo, Sukma Oktavianthi, Willy Agustine, Safarina G Malik, Khin Saw Myint, Amin Soebandrio
EPI_ISL_1284277	RS Medirossa Cikarang	Eijkman Institute for Molecular Biology, Ministry of Research and Technology/National Agency for Research and Innovation	Willy Agustine, Edison Johar, Hidayat Trimarsanto, Iskandar Adnan, Lydia V. Panggalo, Sukma Oktavianthi, Frilasita A Yudhaputri, Safarina G Malik, Khin Saw Myint, Amin Soebandrio
EPI_ISL_1284076	RSIA PKU Muhammadiyah	Eijkman Institute for Molecular Biology, Ministry of Research and Technology/National Agency for Research and Innovation	Hidayat Trimarsanto, Iskandar Adnan, Lydia V. Panggalo, Sukma Oktavianthi, Willy Agustine, Edison Johar, Frilasita A Yudhaputri, Safarina G Malik, Khin Saw Myint, Amin Soebandrio
EPI_ISL_1284163	RS Mitra Keluarga Kalideres	Eijkman Institute for Molecular Biology, Ministry of Research and Technology/National Agency for Research and Innovation	Willy Agustine, Edison Johar, Hidayat Trimarsanto, Iskandar Adnan, Lydia V. Panggalo, Sukma Oktavianthi, Frilasita A Yudhaputri, Safarina G Malik, Khin Saw Myint, Amin Soebandrio
EPI_ISL_1284078	RS Rumah Indonesia Sehat	Eijkman Institute for Molecular Biology, Ministry of Research and Technology/National Agency for Research and Innovation	Hidayat Trimarsanto, Iskandar Adnan, Lydia V. Panggalo, Sukma Oktavianthi, Willy Agustine, Edison Johar, Frilasita A Yudhaputri, Safarina G Malik, Khin Saw Myint, Amin Soebandrio
EPI_ISL_1284193	RS Permata Cibubur	Eijkman Institute for Molecular Biology, Ministry of Research and Technology/National Agency for Research and Innovation	Frilasita A Yudhaputri, Hidayat Trimarsanto, Iskandar Adnan, Lydia V. Panggalo, Sukma Oktavianthi, Willy Agustine, Edison Johar, Safarina G Malik, Khin Saw Myint, Amin Soebandrio
EPI_ISL_1284186	RS Cendana	Eijkman Institute for Molecular Biology, Ministry of Research and Technology/National Agency for Research and Innovation	Edison Johar, Frilasita A Yudhaputri, Hidayat Trimarsanto, Iskandar Adnan, Lydia V. Panggalo, Sukma Oktavianthi, Willy Agustine, Safarina G Malik, Khin Saw Myint, Amin Soebandrio
EPI_ISL_1284121	RS Bhakti Mulia	Eijkman Institute for Molecular Biology, Ministry of Research and Technology/National Agency for Research and Innovation	Lydia V. Panggalo, Sukma Oktavianthi, Willy Agustine, Edison Johar, Hidayat Trimarsanto, Iskandar Adnan, Frilasita A Yudhaputri, Safarina G Malik, Khin Saw Myint, Amin Soebandrio
EPI_ISL_1284000	RSU HGA Depok	Eijkman Institute for Molecular Biology, Ministry of Research and Technology/National Agency for Research and Innovation	Lydia V. Panggalo, Sukma Oktavianthi, Willy Agustine, Edison Johar, Hidayat Trimarsanto, Iskandar Adnan, Frilasita A Yudhaputri, Safarina G Malik, Khin Saw Myint, Amin Soebandrio
EPI_ISL_1284002	RS Omni Pulomas	Eijkman Institute for Molecular Biology, Ministry of Research and Technology/National Agency for Research and Innovation	Lydia V. Panggalo, Sukma Oktavianthi, Willy Agustine, Edison Johar, Hidayat Trimarsanto, Iskandar Adnan, Frilasita A Yudhaputri, Safarina G Malik, Khin Saw Myint, Amin Soebandrio
EPI_ISL_1284244	RS Masmitra	Eijkman Institute for Molecular Biology, Ministry of Research and Technology/National Agency for Research and Innovation	Lydia V. Panggalo, Sukma Oktavianthi, Willy Agustine, Edison Johar, Hidayat Trimarsanto, Iskandar Adnan, Frilasita A Yudhaputri, Safarina G Malik, Khin Saw Myint, Amin Soebandrio
EPI_ISL_1284129	RS Medika Permata Hijau	Eijkman Institute for Molecular Biology, Ministry of Research and Technology/National Agency for Research and Innovation	Lydia V. Panggalo, Sukma Oktavianthi, Willy Agustine, Edison Johar, Hidayat Trimarsanto, Iskandar Adnan, Frilasita A Yudhaputri, Safarina G Malik, Khin Saw Myint, Amin Soebandrio
EPI_ISL_1284008	RS Mitra Keluarga Gading Serpong	Eijkman Institute for Molecular Biology, Ministry of Research and Technology/National Agency for Research and Innovation	Sukma Oktavianthi, Willy Agustine, Edison Johar, Hidayat Trimarsanto, Iskandar Adnan, Lydia V. Panggalo, Frilasita A Yudhaputri, Safarina G Malik, Khin Saw Myint, Amin Soebandrio
EPI_ISL_1283982	RS Mitra Keluarga Gading Serpong	Eijkman Institute for Molecular Biology, Ministry of Research and Technology/National Agency for Research and Innovation	Iskandar Adnan, Lydia V. Panggalo, Sukma Oktavianthi, Willy Agustine, Edison Johar, Hidayat Trimarsanto, Frilasita A Yudhaputri, Safarina G Malik, Khin Saw Myint, Amin Soebandrio
EPI_ISL_1284035	RS Taman Harapan Baru	Eijkman Institute for Molecular Biology, Ministry of Research and Technology/National Agency for Research and Innovation	Willy Agustine, Edison Johar, Hidayat Trimarsanto, Iskandar Adnan, Lydia V. Panggalo, Sukma Oktavianthi, Frilasita A Yudhaputri, Safarina G Malik, Khin Saw Myint, Amin Soebandrio
EPI_ISL_1284174	RSU Sumber Waras	Eijkman Institute for Molecular Biology, Ministry of Research and Technology/National Agency for Research and Innovation	Edison Johar, Frilasita A Yudhaputri, Hidayat Trimarsanto, Iskandar Adnan, Lydia V. Panggalo, Sukma Oktavianthi, Willy Agustine, Safarina G Malik, Khin Saw Myint, Amin Soebandrio
EPI_ISL_1284152	RSIA Bunda Sejahtera	Eijkman Institute for Molecular Biology, Ministry of Research and Technology/National Agency for Research and Innovation	Sukma Oktavianthi, Willy Agustine, Edison Johar, Hidayat Trimarsanto, Iskandar Adnan, Lydia V. Panggalo, Frilasita A Yudhaputri, Safarina G Malik, Khin Saw Myint, Amin Soebandrio
EPI_ISL_1284061	RSUD Cileungsi	Eijkman Institute for Molecular Biology, Ministry of Research and Technology/National Agency for Research and Innovation	Frilasita A Yudhaputri, Hidayat Trimarsanto, Iskandar Adnan, Lydia V. Panggalo, Sukma Oktavianthi, Willy Agustine, Edison Johar, Safarina G Malik, Khin Saw Myint, Amin Soebandrio
EPI_ISL_1284063	RS Mitra Keluarga Gading Serpong	Eijkman Institute for Molecular Biology, Ministry of Research and Technology/National Agency for Research and Innovation	Frilasita A Yudhaputri, Hidayat Trimarsanto, Iskandar Adnan, Lydia V. Panggalo, Sukma Oktavianthi, Willy Agustine, Edison Johar, Safarina G Malik, Khin Saw Myint, Amin Soebandrio
EPI_ISL_1284327	RS Mitra Keluarga Kalideres	Eijkman Institute for Molecular Biology, Ministry of Research and Technology/National Agency for Research and Innovation	Frilasita A Yudhaputri, Hidayat Trimarsanto, Iskandar Adnan, Lydia V. Panggalo, Sukma Oktavianthi, Willy Agustine, Edison Johar, Safarina G Malik, Khin Saw Myint, Amin Soebandrio
EPI_ISL_1284322	RS Islam Sari Asih Ar-Rahmah	Eijkman Institute for Molecular Biology, Ministry of Research and Technology/National Agency for Research and Innovation	Frilasita A Yudhaputri, Hidayat Trimarsanto, Iskandar Adnan, Lydia V. Panggalo, Sukma Oktavianthi, Willy Agustine, Edison Johar, Safarina G Malik, Khin Saw Myint, Amin Soebandrio
EPI_ISL_1283984	RS Mitra Keluarga Gading Serpong	Eijkman Institute for Molecular Biology, Ministry of Research and Technology/National Agency for Research and Innovation	Iskandar Adnan, Lydia V. Panggalo, Sukma Oktavianthi, Willy Agustine, Edison Johar, Hidayat Trimarsanto, Frilasita A Yudhaputri, Safarina G Malik, Khin Saw Myint, Amin Soebandrio
EPI_ISL_1284058	RS Cendana	Eijkman Institute for Molecular Biology, Ministry of Research and Technology/National Agency for Research and Innovation	Edison Johar, Frilasita A Yudhaputri, Hidayat Trimarsanto, Iskandar Adnan, Lydia V. Panggalo, Sukma Oktavianthi, Willy Agustine, Safarina G Malik, Khin Saw Myint, Amin Soebandrio
EPI_ISL_1284025	RS Mitra Keluarga Gading Serpong	Eijkman Institute for Molecular Biology, Ministry of Research and Technology/National Agency for Research and Innovation	Sukma Oktavianthi, Willy Agustine, Edison Johar, Hidayat Trimarsanto, Iskandar Adnan, Lydia V. Panggalo, Frilasita A Yudhaputri, Safarina G Malik, Khin Saw Myint, Amin Soebandrio
EPI_ISL_1284027	RS Sentra Medika Cikarang	Eijkman Institute for Molecular Biology, Ministry of Research and Technology/National Agency for Research and Innovation	Willy Agustine, Edison Johar, Hidayat Trimarsanto, Iskandar Adnan, Lydia V. Panggalo, Sukma Oktavianthi, Frilasita A Yudhaputri, Safarina G Malik, Khin Saw Myint, Amin Soebandrio
EPI_ISL_1284165	RS Mitra Keluarga Kalideres	Eijkman Institute for Molecular Biology, Ministry of Research and Technology/National Agency for Research and Innovation	Willy Agustine, Edison Johar, Hidayat Trimarsanto, Iskandar Adnan, Lydia V. Panggalo, Sukma Oktavianthi, Frilasita A Yudhaputri, Safarina G Malik, Khin Saw Myint, Amin Soebandrio
EPI_ISL_1284160	RS Sentra Medika Cikarang	Eijkman Institute for Molecular Biology, Ministry of Research and Technology/National Agency for Research and Innovation	Willy Agustine, Edison Johar, Hidayat Trimarsanto, Iskandar Adnan, Lydia V. Panggalo, Sukma Oktavianthi, Frilasita A Yudhaputri, Safarina G Malik, Khin Saw Myint, Amin Soebandrio
EPI_ISL_1283991	RS Bhakti Mulia	Eijkman Institute for Molecular Biology, Ministry of Research and Technology/National Agency for Research and Innovation	Iskandar Adnan, Lydia V. Panggalo, Sukma Oktavianthi, Willy Agustine, Edison Johar, Hidayat Trimarsanto, Frilasita A Yudhaputri, Safarina G Malik, Khin Saw Myint, Amin Soebandrio
EPI_ISL_1284040	RSU Azra	Eijkman Institute for Molecular Biology, Ministry of Research and Technology/National Agency for Research and Innovation	Willy Agustine, Edison Johar, Hidayat Trimarsanto, Iskandar Adnan, Lydia V. Panggalo, Sukma Oktavianthi, Frilasita A Yudhaputri, Safarina G Malik, Khin Saw Myint, Amin Soebandrio
EPI_ISL_1283994	RS Mitra Keluarga Kelapa Gading	Eijkman Institute for Molecular Biology, Ministry of Research and Technology/National Agency for Research and Innovation	Lydia V. Panggalo, Sukma Oktavianthi, Willy Agustine, Edison Johar, Hidayat Trimarsanto, Iskandar Adnan, Frilasita A Yudhaputri, Safarina G Malik, Khin Saw Myint, Amin Soebandrio
EPI_ISL_1265441	BTKLPP Kelas I Makassar	Eijkman Institute for Molecular Biology, Ministry of Research and Technology/National Agency for Research and Innovation; National Institute of Health Research and Development	Edison Johar, Hidayat Trimarsanto, Frilasita A Yudhaputri, Iskandar Adnan, Willy Agustine, Sukma Oktavianthi, Lydia V. Panggalo, Slamet, Vivi Setiawaty, Hana Apsari Pawestri, Safarina G Malik, Khin Saw Myint, Amin Soebandrio
EPI_ISL_1265442	BTKLPP Kelas I Makassar	Eijkman Institute for Molecular Biology, Ministry of Research and Technology/National Agency for Research and Innovation; National Institute of Health Research and Development	Edison Johar, Hidayat Trimarsanto, Frilasita A Yudhaputri, Iskandar Adnan, Willy Agustine, Sukma Oktavianthi, Lydia V. Panggalo, Slamet, Vivi Setiawaty, Hana Apsari Pawestri, Safarina G Malik, Khin Saw Myint, Amin Soebandrio
EPI_ISL_1284281	RS Royal Taruma	Eijkman Institute for Molecular Biology, Ministry of Research and Technology/National Agency for Research and Innovation	Willy Agustine, Edison Johar, Hidayat Trimarsanto, Iskandar Adnan, Lydia V. Panggalo, Sukma Oktavianthi, Frilasita A Yudhaputri, Safarina G Malik, Khin Saw Myint, Amin Soebandrio
EPI_ISL_1284314	RS Mitra Keluarga Kalideres	Eijkman Institute for Molecular Biology, Ministry of Research and Technology/National Agency for Research and Innovation	Edison Johar, Frilasita A Yudhaputri, Hidayat Trimarsanto, Iskandar Adnan, Lydia V. Panggalo, Sukma Oktavianthi, Willy Agustine, Safarina G Malik, Khin Saw Myint, Amin Soebandrio
EPI_ISL_1284307	RS Mitra Keluarga Gading Serpong	Eijkman Institute for Molecular Biology, Ministry of Research and Technology/National Agency for Research and Innovation	Edison Johar, Frilasita A Yudhaputri, Hidayat Trimarsanto, Iskandar Adnan, Lydia V. Panggalo, Sukma Oktavianthi, Willy Agustine, Safarina G Malik, Khin Saw Myint, Amin Soebandrio
EPI_ISL_1284331	RS Mitra Keluarga Kalideres	Eijkman Institute for Molecular Biology, Ministry of Research and Technology/National Agency for Research and Innovation	Frilasita A Yudhaputri, Hidayat Trimarsanto, Iskandar Adnan, Lydia V. Panggalo, Sukma Oktavianthi, Willy Agustine, Edison Johar, Safarina G Malik, Khin Saw Myint, Amin Soebandrio
EPI_ISL_1284335	RS Mitra Keluarga Kalideres	Eijkman Institute for Molecular Biology, Ministry of Research and Technology/National Agency for Research and Innovation	Frilasita A Yudhaputri, Hidayat Trimarsanto, Iskandar Adnan, Lydia V. Panggalo, Sukma Oktavianthi, Willy Agustine, Edison Johar, Safarina G Malik, Khin Saw Myint, Amin Soebandrio
EPI_ISL_1284219	RS Mitra Keluarga Kalideres	Eijkman Institute for Molecular Biology, Ministry of Research and Technology/National Agency for Research and Innovation	Iskandar Adnan, Lydia V. Panggalo, Sukma Oktavianthi, Willy Agustine, Edison Johar, Hidayat Trimarsanto, Frilasita A Yudhaputri, Safarina G Malik, Khin Saw Myint, Amin Soebandrio
EPI_ISL_1284215	RS Medirossa Cikarang	Eijkman Institute for Molecular Biology, Ministry of Research and Technology/National Agency for Research and Innovation	Iskandar Adnan, Lydia V. Panggalo, Sukma Oktavianthi, Willy Agustine, Edison Johar, Hidayat Trimarsanto, Frilasita A Yudhaputri, Safarina G Malik, Khin Saw Myint, Amin Soebandrio
EPI_ISL_1284118	RSU HGA Depok	Eijkman Institute for Molecular Biology, Ministry of Research and Technology/National Agency for Research and Innovation	Lydia V. Panggalo, Sukma Oktavianthi, Willy Agustine, Edison Johar, Hidayat Trimarsanto, Iskandar Adnan, Frilasita A Yudhaputri, Safarina G Malik, Khin Saw Myint, Amin Soebandrio
EPI_ISL_1284204	Klinik Ciputra Medical Center	Eijkman Institute for Molecular Biology, Ministry of Research and Technology/National Agency for Research and Innovation	Frilasita A Yudhaputri, Hidayat Trimarsanto, Iskandar Adnan, Lydia V. Panggalo, Sukma Oktavianthi, Willy Agustine, Edison Johar, Safarina G Malik, Khin Saw Myint, Amin Soebandrio
EPI_ISL_1284234	RSU Harapan Bunda	Eijkman Institute for Molecular Biology, Ministry of Research and Technology/National Agency for Research and Innovation	Iskandar Adnan, Lydia V. Panggalo, Sukma Oktavianthi, Willy Agustine, Edison Johar, Hidayat Trimarsanto, Frilasita A Yudhaputri, Safarina G Malik, Khin Saw Myint, Amin Soebandrio
EPI_ISL_1284109	RSU HGA Depok	Eijkman Institute for Molecular Biology, Ministry of Research and Technology/National Agency for Research and Innovation	Iskandar Adnan, Lydia V. Panggalo, Sukma Oktavianthi, Willy Agustine, Edison Johar, Hidayat Trimarsanto, Frilasita A Yudhaputri, Safarina G Malik, Khin Saw Myint, Amin Soebandrio
EPI_ISL_1284269	RS Mitra Keluarga Bekasi Barat	Eijkman Institute for Molecular Biology, Ministry of Research and Technology/National Agency for Research and Innovation	Willy Agustine, Edison Johar, Hidayat Trimarsanto, Iskandar Adnan, Lydia V. Panggalo, Sukma Oktavianthi, Frilasita A Yudhaputri, Safarina G Malik, Khin Saw Myint, Amin Soebandrio
EPI_ISL_1284054	Metro Hospitals Cikarang	Eijkman Institute for Molecular Biology, Ministry of Research and Technology/National Agency for Research and Innovation	Edison Johar, Frilasita A Yudhaputri, Hidayat Trimarsanto, Iskandar Adnan, Lydia V. Panggalo, Sukma Oktavianthi, Willy Agustine, Safarina G Malik, Khin Saw Myint, Amin Soebandrio
EPI_ISL_1284176	RS Harapan Mulia Cibarusah	Eijkman Institute for Molecular Biology, Ministry of Research and Technology/National Agency for Research and Innovation	Edison Johar, Frilasita A Yudhaputri, Hidayat Trimarsanto, Iskandar Adnan, Lydia V. Panggalo, Sukma Oktavianthi, Willy Agustine, Safarina G Malik, Khin Saw Myint, Amin Soebandrio
EPI_ISL_1284172	RSU Azra	Eijkman Institute for Molecular Biology, Ministry of Research and Technology/National Agency for Research and Innovation	Edison Johar, Frilasita A Yudhaputri, Hidayat Trimarsanto, Iskandar Adnan, Lydia V. Panggalo, Sukma Oktavianthi, Willy Agustine, Safarina G Malik, Khin Saw Myint, Amin Soebandrio
EPI_ISL_1284105	RS Mitra Husada Tangerang	Eijkman Institute for Molecular Biology, Ministry of Research and Technology/National Agency for Research and Innovation	Iskandar Adnan, Lydia V. Panggalo, Sukma Oktavianthi, Willy Agustine, Edison Johar, Hidayat Trimarsanto, Frilasita A Yudhaputri, Safarina G Malik, Khin Saw Myint, Amin Soebandrio
EPI_ISL_1284133	RS Mitra Keluarga Gading Serpong	Eijkman Institute for Molecular Biology, Ministry of Research and Technology/National Agency for Research and Innovation	Lydia V. Panggalo, Sukma Oktavianthi, Willy Agustine, Edison Johar, Hidayat Trimarsanto, Iskandar Adnan, Frilasita A Yudhaputri, Safarina G Malik, Khin Saw Myint, Amin Soebandrio
EPI_ISL_1284136	RS Mitra Keluarga Gading Serpong	Eijkman Institute for Molecular Biology, Ministry of Research and Technology/National Agency for Research and Innovation	Lydia V. Panggalo, Sukma Oktavianthi, Willy Agustine, Edison Johar, Hidayat Trimarsanto, Iskandar Adnan, Frilasita A Yudhaputri, Safarina G Malik, Khin Saw Myint, Amin Soebandrio
EPI_ISL_1284247	RS Masmitra	Eijkman Institute for Molecular Biology, Ministry of Research and Technology/National Agency for Research and Innovation	Lydia V. Panggalo, Sukma Oktavianthi, Willy Agustine, Edison Johar, Hidayat Trimarsanto, Iskandar Adnan, Frilasita A Yudhaputri, Safarina G Malik, Khin Saw Myint, Amin Soebandrio
EPI_ISL_1283941	RS Mitra Keluarga Gading Serpong	Eijkman Institute for Molecular Biology, Ministry of Research and Technology/National Agency for Research and Innovation	Frilasita A Yudhaputri, Hidayat Trimarsanto, Iskandar Adnan, Lydia V. Panggalo, Sukma Oktavianthi, Willy Agustine, Edison Johar, Safarina G Malik, Khin Saw Myint, Amin Soebandrio
EPI_ISL_1283945	RS Mitra Keluarga Gading Serpong	Eijkman Institute for Molecular Biology, Ministry of Research and Technology/National Agency for Research and Innovation	Frilasita A Yudhaputri, Hidayat Trimarsanto, Iskandar Adnan, Lydia V. Panggalo, Sukma Oktavianthi, Willy Agustine, Edison Johar, Safarina G Malik, Khin Saw Myint, Amin Soebandrio
EPI_ISL_1284240	RS Harapan Mulia Cibarusah	Eijkman Institute for Molecular Biology, Ministry of Research and Technology/National Agency for Research and Innovation	Lydia V. Panggalo, Sukma Oktavianthi, Willy Agustine, Edison Johar, Hidayat Trimarsanto, Iskandar Adnan, Frilasita A Yudhaputri, Safarina G Malik, Khin Saw Myint, Amin Soebandrio
EPI_ISL_1284125	RS Bhakti Mulia	Eijkman Institute for Molecular Biology, Ministry of Research and Technology/National Agency for Research and Innovation	Lydia V. Panggalo, Sukma Oktavianthi, Willy Agustine, Edison Johar, Hidayat Trimarsanto, Iskandar Adnan, Frilasita A Yudhaputri, Safarina G Malik, Khin Saw Myint, Amin Soebandrio
EPI_ISL_1284004	RSU Sumber Waras	Eijkman Institute for Molecular Biology, Ministry of Research and Technology/National Agency for Research and Innovation	Lydia V. Panggalo, Sukma Oktavianthi, Willy Agustine, Edison Johar, Hidayat Trimarsanto, Iskandar Adnan, Frilasita A Yudhaputri, Safarina G Malik, Khin Saw Myint, Amin Soebandrio
EPI_ISL_1284031	RS OMNI Alam Sutera	Eijkman Institute for Molecular Biology, Ministry of Research and Technology/National Agency for Research and Innovation	Willy Agustine, Edison Johar, Hidayat Trimarsanto, Iskandar Adnan, Lydia V. Panggalo, Sukma Oktavianthi, Frilasita A Yudhaputri, Safarina G Malik, Khin Saw Myint, Amin Soebandrio
EPI_ISL_1283979	RS Cendana	Eijkman Institute for Molecular Biology, Ministry of Research and Technology/National Agency for Research and Innovation	Iskandar Adnan, Lydia V. Panggalo, Sukma Oktavianthi, Willy Agustine, Edison Johar, Hidayat Trimarsanto, Frilasita A Yudhaputri, Safarina G Malik, Khin Saw Myint, Amin Soebandrio
EPI_ISL_1284145	RSAB Harapan Kita	Eijkman Institute for Molecular Biology, Ministry of Research and Technology/National Agency for Research and Innovation	Sukma Oktavianthi, Willy Agustine, Edison Johar, Hidayat Trimarsanto, Iskandar Adnan, Lydia V. Panggalo, Frilasita A Yudhaputri, Safarina G Malik, Khin Saw Myint, Amin Soebandrio
EPI_ISL_1284140	RSAB Harapan Kita	Eijkman Institute for Molecular Biology, Ministry of Research and Technology/National Agency for Research and Innovation	Sukma Oktavianthi, Willy Agustine, Edison Johar, Hidayat Trimarsanto, Iskandar Adnan, Lydia V. Panggalo, Frilasita A Yudhaputri, Safarina G Malik, Khin Saw Myint, Amin Soebandrio
EPI_ISL_1284029	RS Sentra Medika Cikarang	Eijkman Institute for Molecular Biology, Ministry of Research and Technology/National Agency for Research and Innovation	Willy Agustine, Edison Johar, Hidayat Trimarsanto, Iskandar Adnan, Lydia V. Panggalo, Sukma Oktavianthi, Frilasita A Yudhaputri, Safarina G Malik, Khin Saw Myint, Amin Soebandrio
EPI_ISL_1283932	RS Mulya Tangerang	Eijkman Institute for Molecular Biology, Ministry of Research and Technology/National Agency for Research and Innovation	Edison Johar, Frilasita A Yudhaputri, Hidayat Trimarsanto, Iskandar Adnan, Lydia V. Panggalo, Sukma Oktavianthi, Willy Agustine, Safarina G Malik, Khin Saw Myint, Amin Soebandrio
EPI_ISL_1283924	RSIA Sayyidah	Eijkman Institute for Molecular Biology, Ministry of Research and Technology/National Agency for Research and Innovation	Edison Johar, Frilasita A Yudhaputri, Hidayat Trimarsanto, Iskandar Adnan, Lydia V. Panggalo, Sukma Oktavianthi, Willy Agustine, Safarina G Malik, Khin Saw Myint, Amin Soebandrio
EPI_ISL_1283923	RSIA Sayyidah	Eijkman Institute for Molecular Biology, Ministry of Research and Technology/National Agency for Research and Innovation	Edison Johar, Frilasita A Yudhaputri, Hidayat Trimarsanto, Iskandar Adnan, Lydia V. Panggalo, Sukma Oktavianthi, Willy Agustine, Safarina G Malik, Khin Saw Myint, Amin Soebandrio
EPI_ISL_1283929	RS Mitra Keluarga Kelapa Gading	Eijkman Institute for Molecular Biology, Ministry of Research and Technology/National Agency for Research and Innovation	Edison Johar, Frilasita A Yudhaputri, Hidayat Trimarsanto, Iskandar Adnan, Lydia V. Panggalo, Sukma Oktavianthi, Willy Agustine, Safarina G Malik, Khin Saw Myint, Amin Soebandrio
EPI_ISL_1283927	RSU Harapan Bunda	Eijkman Institute for Molecular Biology, Ministry of Research and Technology/National Agency for Research and Innovation	Edison Johar, Frilasita A Yudhaputri, Hidayat Trimarsanto, Iskandar Adnan, Lydia V. Panggalo, Sukma Oktavianthi, Willy Agustine, Safarina G Malik, Khin Saw Myint, Amin Soebandrio
EPI_ISL_1283938	RSUD Cileungsi	Eijkman Institute for Molecular Biology, Ministry of Research and Technology/National Agency for Research and Innovation	Frilasita A Yudhaputri, Hidayat Trimarsanto, Iskandar Adnan, Lydia V. Panggalo, Sukma Oktavianthi, Willy Agustine, Edison Johar, Safarina G Malik, Khin Saw Myint, Amin Soebandrio
EPI_ISL_1283949	RS Mitra Keluarga Gading Serpong	Eijkman Institute for Molecular Biology, Ministry of Research and Technology/National Agency for Research and Innovation	Frilasita A Yudhaputri, Hidayat Trimarsanto, Iskandar Adnan, Lydia V. Panggalo, Sukma Oktavianthi, Willy Agustine, Edison Johar, Safarina G Malik, Khin Saw Myint, Amin Soebandrio
EPI_ISL_1284168	RSU Harapan Bunda	Eijkman Institute for Molecular Biology, Ministry of Research and Technology/National Agency for Research and Innovation	Willy Agustine, Edison Johar, Hidayat Trimarsanto, Iskandar Adnan, Lydia V. Panggalo, Sukma Oktavianthi, Frilasita A Yudhaputri, Safarina G Malik, Khin Saw Myint, Amin Soebandrio
EPI_ISL_1284049	RSU Harapan Bunda	Eijkman Institute for Molecular Biology, Ministry of Research and Technology/National Agency for Research and Innovation	Edison Johar, Frilasita A Yudhaputri, Hidayat Trimarsanto, Iskandar Adnan, Lydia V. Panggalo, Sukma Oktavianthi, Willy Agustine, Safarina G Malik, Khin Saw Myint, Amin Soebandrio
EPI_ISL_1284074	RSIA PKU Muhammadiyah	Eijkman Institute for Molecular Biology, Ministry of Research and Technology/National Agency for Research and Innovation	Hidayat Trimarsanto, Iskandar Adnan, Lydia V. Panggalo, Sukma Oktavianthi, Willy Agustine, Edison Johar, Frilasita A Yudhaputri, Safarina G Malik, Khin Saw Myint, Amin Soebandrio
EPI_ISL_1284190	RS Permata Cibubur	Eijkman Institute for Molecular Biology, Ministry of Research and Technology/National Agency for Research and Innovation	Edison Johar, Frilasita A Yudhaputri, Hidayat Trimarsanto, Iskandar Adnan, Lydia V. Panggalo, Sukma Oktavianthi, Willy Agustine, Safarina G Malik, Khin Saw Myint, Amin Soebandrio
EPI_ISL_1283967	RS Bina Husada Bogor	Eijkman Institute for Molecular Biology, Ministry of Research and Technology/National Agency for Research and Innovation	Hidayat Trimarsanto, Iskandar Adnan, Lydia V. Panggalo, Sukma Oktavianthi, Willy Agustine, Edison Johar, Frilasita A Yudhaputri, Safarina G Malik, Khin Saw Myint, Amin Soebandrio
EPI_ISL_1284067	RS Mitra Keluarga Pratama Jatiasih	Eijkman Institute for Molecular Biology, Ministry of Research and Technology/National Agency for Research and Innovation	Frilasita A Yudhaputri, Hidayat Trimarsanto, Iskandar Adnan, Lydia V. Panggalo, Sukma Oktavianthi, Willy Agustine, Edison Johar, Safarina G Malik, Khin Saw Myint, Amin Soebandrio
EPI_ISL_1284064	RSU HGA Depok	Eijkman Institute for Molecular Biology, Ministry of Research and Technology/National Agency for Research and Innovation	Frilasita A Yudhaputri, Hidayat Trimarsanto, Iskandar Adnan, Lydia V. Panggalo, Sukma Oktavianthi, Willy Agustine, Edison Johar, Safarina G Malik, Khin Saw Myint, Amin Soebandrio
EPI_ISL_1284093	RSU Sumber Waras	Eijkman Institute for Molecular Biology, Ministry of Research and Technology/National Agency for Research and Innovation	Iskandar Adnan, Lydia V. Panggalo, Sukma Oktavianthi, Willy Agustine, Edison Johar, Hidayat Trimarsanto, Frilasita A Yudhaputri, Safarina G Malik, Khin Saw Myint, Amin Soebandrio
EPI_ISL_1284210	RS Mitra Husada Pringsewu	Eijkman Institute for Molecular Biology, Ministry of Research and Technology/National Agency for Research and Innovation	Hidayat Trimarsanto, Iskandar Adnan, Lydia V. Panggalo, Sukma Oktavianthi, Willy Agustine, Edison Johar, Frilasita A Yudhaputri, Safarina G Malik, Khin Saw Myint, Amin Soebandrio
EPI_ISL_1284212	RSU Medirossa	Eijkman Institute for Molecular Biology, Ministry of Research and Technology/National Agency for Research and Innovation	Hidayat Trimarsanto, Iskandar Adnan, Lydia V. Panggalo, Sukma Oktavianthi, Willy Agustine, Edison Johar, Frilasita A Yudhaputri, Safarina G Malik, Khin Saw Myint, Amin Soebandrio
EPI_ISL_467375	RSUP Prof. Dr. R. Kandou Manado	Eijkman Institute for Molecular Biology, Ministry of Research and Technology/National Agency for Research and Innovation	Edison Johar, Frilasita A Yudhaputri, Hidayat Trimarsanto, David H Muljono, Safarina G Malik, Khin Saw Myint, Amin Soebandrio
EPI_ISL_888982	RS Pondok Indah Hospital 鈥?Pondok Indah	Eijkman Institute for Molecular Biology, Ministry of Research and Technology/National Agency for Research and Innovation	Edison Johar, Frilasita A Yudhaputri, Hidayat Trimarsanto, Iskandar Adnan, Lydia V. Panggalo, Sukma Oktavianthi, Willy Agustine, Safarina G Malik, Khin Saw Myint, Amin Soebandrio
EPI_ISL_568686	RSUD Prof. DR. Margono Soekarjo	Eijkman Institute for Molecular Biology, Ministry of Research and Technology/National Agency for Research and Innovation	Frilasita A Yudhaputri, Edison Johar, Hidayat Trimarsanto, Iskandar A Adnan, Willy Agustine, David H Muljono, Safarina G Malik, Herawati Sudoyo, Khin Saw Myint, Amin Soebandrio
EPI_ISL_529962	Universitas Airlangga Hospital	Institute of Tropical Disease, Universitas Airlangga	Jezzy R Dewantari, Rima R Prasetya, Krisnoadi Rahardjo, Aldise M Nastri, Nasronudin, Gatot Soegiarto, Laksmi Wulandari, Retno A Setyoningrum, Resti Yudhawati, Yohko K Shimizu, Mitsuhiro Nishimura, Yasuko Mori, Soetjipto, Kazufumi Shimizu, Maria I Lusida
EPI_ISL_1824618	RSUD Bahteramas Kendari	National Institute of Health Research and Development	Hana Apsari Pawestri, Subangkit, Kartika Dewi Puspa, Arie Ardiansyah Nugraha, Hartanti Dian Ikawati, Krisna Pangesti, Nelly Puspandari, Vivi Setiawaty
EPI_ISL_1824615	RSUD dr. Hasri Ainun Habibie Gorontalo	National Institute of Health Research and Development	Hana Apsari Pawestri, Subangkit, Kartika Dewi Puspa, Arie Ardiansyah Nugraha, Hartanti Dian Ikawati, Krisna Pangesti, Nelly Puspandari, Vivi Setiawaty
EPI_ISL_1824604	PRVKP FK UI	National Institute of Health Research and Development	Vivi Setiawaty, Hana Apsari Pawestri, Subangkit, Kartika Dewi Puspa, Arie Ardiansyah Nugraha, Hartanti Dian Ikawati, Krisna Pangesti, Nelly Puspandari
EPI_ISL_1257829	RSUP Dr. Sardjito	National Institute of Health Research and Development	Vivi Setiawaty, Hana Apsari Pawestri, Subangkit, Kartika Dewi Puspa, Arie Ardiansyah Nugraha, Hartanti Dian Ikawati, Nelly Puspandari, Krisna Pangesti
EPI_ISL_1533058	Diagnostic and Research Center of Infectious Diseases, Medical Faculty, Andalas University	Diagnostic and Research Center of Infectious Diseases, Medical Faculty, Andalas University	Andani Eka Putra, Syafrizayanti, Ikhwan R. Sudji, Linosefa, Dede Rahman Agustian, Ayu Novita Trisnawati, Siskalil Fahma, Nia Ayuni Putri, Sekar Asri Tresnaningtyas, SM Rezvi, Fauzul Azhim, Dessy Arisanty, Gestina Aliska, Desmawati, Nita Afriani ,Syandrez Prima Putra, Juane Plantika Menra, Yolani Syaputri, Mutia Lailani
EPI_ISL_1533056	Diagnostic and Research Center of Infectious Diseases, Medical Faculty, Andalas University	Diagnostic and Research Center of Infectious Diseases, Medical Faculty, Andalas University	Andani Eka Putra, Syafrizayanti, Ikhwan R. Sudji, Linosefa, Dede Rahman Agustian, Ayu Novita Trisnawati, Siskalil Fahma, Nia Ayuni Putri, Sekar Asri Tresnaningtyas, SM Rezvi, Fauzul Azhim, Dessy Arisanty, Gestina Aliska, Desmawati, Nita Afriani ,Syandrez Prima Putra, Juane Plantika Menra, Yolani Syaputri, Mutia Lailani
EPI_ISL_1533067	Diagnostic and Research Center of Infectious Diseases, Medical Faculty, Andalas University	Diagnostic and Research Center of Infectious Diseases, Medical Faculty, Andalas University	Andani Eka Putra, Syafrizayanti, Ikhwan R. Sudji, Linosefa, Dede Rahman Agustian, Ayu Novita Trisnawati, Siskalil Fahma, Nia Ayuni Putri, Sekar Asri Tresnaningtyas, SM Rezvi, Fauzul Azhim, Dessy Arisanty, Gestina Aliska, Desmawati, Nita Afriani ,Syandrez Prima Putra, Juane Plantika Menra, Yolani Syaputri, Mutia Lailani
EPI_ISL_1533059	Diagnostic and Research Center of Infectious Diseases, Medical Faculty, Andalas University	Diagnostic and Research Center of Infectious Diseases, Medical Faculty, Andalas University	Andani Eka Putra, Syafrizayanti, Ikhwan R. Sudji, Linosefa, Dede Rahman Agustian, Ayu Novita Trisnawati, Siskalil Fahma, Nia Ayuni Putri, Sekar Asri Tresnaningtyas, SM Rezvi, Fauzul Azhim, Dessy Arisanty, Gestina Aliska, Desmawati, Nita Afriani ,Syandrez Prima Putra, Juane Plantika Menra, Yolani Syaputri, Mutia Lailani
EPI_ISL_1533060	Diagnostic and Research Center of Infectious Diseases, Medical Faculty, Andalas University	Diagnostic and Research Center of Infectious Diseases, Medical Faculty, Andalas University	Andani Eka Putra, Syafrizayanti, Ikhwan R. Sudji, Linosefa, Dede Rahman Agustian, Ayu Novita Trisnawati, Siskalil Fahma, Nia Ayuni Putri, Sekar Asri Tresnaningtyas, SM Rezvi, Fauzul Azhim, Dessy Arisanty, Gestina Aliska, Desmawati, Nita Afriani ,Syandrez Prima Putra, Juane Plantika Menra, Yolani Syaputri, Mutia Lailani
EPI_ISL_1533057	Diagnostic and Research Center of Infectious Diseases, Medical Faculty, Andalas University	Diagnostic and Research Center of Infectious Diseases, Medical Faculty, Andalas University	Andani Eka Putra, Syafrizayanti, Ikhwan R. Sudji, Linosefa, Dede Rahman Agustian, Ayu Novita Trisnawati, Siskalil Fahma, Nia Ayuni Putri, Sekar Asri Tresnaningtyas, SM Rezvi, Fauzul Azhim, Dessy Arisanty, Gestina Aliska, Desmawati, Nita Afriani ,Syandrez Prima Putra, Juane Plantika Menra, Yolani Syaputri, Mutia Lailani
EPI_ISL_1533054	Diagnostic and Research Center of Infectious Diseases, Medical Faculty, Andalas University	Diagnostic and Research Center of Infectious Diseases, Medical Faculty, Andalas University	Andani Eka Putra, Syafrizayanti, Ikhwan R. Sudji, Linosefa, Dede Rahman Agustian, Ayu Novita Trisnawati, Siskalil Fahma, Nia Ayuni Putri, Sekar Asri Tresnaningtyas, SM Rezvi, Fauzul Azhim, Dessy Arisanty, Gestina Aliska, Desmawati, Nita Afriani ,Syandrez Prima Putra, Juane Plantika Menra, Yolani Syaputri, Mutia Lailani
EPI_ISL_1533061	Diagnostic and Research Center of Infectious Diseases, Medical Faculty, Andalas University	Diagnostic and Research Center of Infectious Diseases, Medical Faculty, Andalas University	Andani Eka Putra, Syafrizayanti, Ikhwan R. Sudji, Linosefa, Dede Rahman Agustian, Ayu Novita Trisnawati, Siskalil Fahma, Nia Ayuni Putri, Sekar Asri Tresnaningtyas, SM Rezvi, Fauzul Azhim, Dessy Arisanty, Gestina Aliska, Desmawati, Nita Afriani ,Syandrez Prima Putra, Juane Plantika Menra, Yolani Syaputri, Mutia Lailani
EPI_ISL_1533070	Diagnostic and Research Center of Infectious Diseases, Medical Faculty, Andalas University	Diagnostic and Research Center of Infectious Diseases, Medical Faculty, Andalas University	Andani Eka Putra, Syafrizayanti, Ikhwan R. Sudji, Linosefa, Dede Rahman Agustian, Ayu Novita Trisnawati, Siskalil Fahma, Nia Ayuni Putri, Sekar Asri Tresnaningtyas, SM Rezvi, Fauzul Azhim, Dessy Arisanty, Gestina Aliska, Desmawati, Nita Afriani ,Syandrez Prima Putra, Juane Plantika Menra, Yolani Syaputri, Mutia Lailani
EPI_ISL_1533089	Diagnostic and Research Center of Infectious Diseases, Medical Faculty, Andalas University	Diagnostic and Research Center of Infectious Diseases, Medical Faculty, Andalas University	Andani Eka Putra, Syafrizayanti, Ikhwan R. Sudji, Linosefa, Dede Rahman Agustian, Ayu Novita Trisnawati, Siskalil Fahma, Nia Ayuni Putri, Sekar Asri Tresnaningtyas, SM Rezvi, Fauzul Azhim, Dessy Arisanty, Gestina Aliska, Desmawati, Nita Afriani ,Syandrez Prima Putra, Juane Plantika Menra, Yolani Syaputri, Mutia Lailani
EPI_ISL_1533093	Diagnostic and Research Center of Infectious Diseases, Medical Faculty, Andalas University	Diagnostic and Research Center of Infectious Diseases, Medical Faculty, Andalas University	Andani Eka Putra, Syafrizayanti, Ikhwan R. Sudji, Linosefa, Dede Rahman Agustian, Ayu Novita Trisnawati, Siskalil Fahma, Nia Ayuni Putri, Sekar Asri Tresnaningtyas, SM Rezvi, Fauzul Azhim, Dessy Arisanty, Gestina Aliska, Desmawati, Nita Afriani ,Syandrez Prima Putra, Juane Plantika Menra, Yolani Syaputri, Mutia Lailani
EPI_ISL_1533072	Diagnostic and Research Center of Infectious Diseases, Medical Faculty, Andalas University	Diagnostic and Research Center of Infectious Diseases, Medical Faculty, Andalas University	Andani Eka Putra, Syafrizayanti, Ikhwan R. Sudji, Linosefa, Dede Rahman Agustian, Ayu Novita Trisnawati, Siskalil Fahma, Nia Ayuni Putri, Sekar Asri Tresnaningtyas, SM Rezvi, Fauzul Azhim, Dessy Arisanty, Gestina Aliska, Desmawati, Nita Afriani ,Syandrez Prima Putra, Juane Plantika Menra, Yolani Syaputri, Mutia Lailani
EPI_ISL_1533069	Diagnostic and Research Center of Infectious Diseases, Medical Faculty, Andalas University	Diagnostic and Research Center of Infectious Diseases, Medical Faculty, Andalas University	Andani Eka Putra, Syafrizayanti, Ikhwan R. Sudji, Linosefa, Dede Rahman Agustian, Ayu Novita Trisnawati, Siskalil Fahma, Nia Ayuni Putri, Sekar Asri Tresnaningtyas, SM Rezvi, Fauzul Azhim, Dessy Arisanty, Gestina Aliska, Desmawati, Nita Afriani ,Syandrez Prima Putra, Juane Plantika Menra, Yolani Syaputri, Mutia Lailani
EPI_ISL_1533096	Diagnostic and Research Center of Infectious Diseases, Medical Faculty, Andalas University	Diagnostic and Research Center of Infectious Diseases, Medical Faculty, Andalas University	Andani Eka Putra, Syafrizayanti, Ikhwan R. Sudji, Linosefa, Dede Rahman Agustian, Ayu Novita Trisnawati, Siskalil Fahma, Nia Ayuni Putri, Sekar Asri Tresnaningtyas, SM Rezvi, Fauzul Azhim, Dessy Arisanty, Gestina Aliska, Desmawati, Nita Afriani ,Syandrez Prima Putra, Juane Plantika Menra, Yolani Syaputri, Mutia Lailani
EPI_ISL_1533064	Diagnostic and Research Center of Infectious Diseases, Medical Faculty, Andalas University	Diagnostic and Research Center of Infectious Diseases, Medical Faculty, Andalas University	Andani Eka Putra, Syafrizayanti, Ikhwan R. Sudji, Linosefa, Dede Rahman Agustian, Ayu Novita Trisnawati, Siskalil Fahma, Nia Ayuni Putri, Sekar Asri Tresnaningtyas, SM Rezvi, Fauzul Azhim, Dessy Arisanty, Gestina Aliska, Desmawati, Nita Afriani ,Syandrez Prima Putra, Juane Plantika Menra, Yolani Syaputri, Mutia Lailani
EPI_ISL_1533068	Diagnostic and Research Center of Infectious Diseases, Medical Faculty, Andalas University	Diagnostic and Research Center of Infectious Diseases, Medical Faculty, Andalas University	Andani Eka Putra, Syafrizayanti, Ikhwan R. Sudji, Linosefa, Dede Rahman Agustian, Ayu Novita Trisnawati, Siskalil Fahma, Nia Ayuni Putri, Sekar Asri Tresnaningtyas, SM Rezvi, Fauzul Azhim, Dessy Arisanty, Gestina Aliska, Desmawati, Nita Afriani ,Syandrez Prima Putra, Juane Plantika Menra, Yolani Syaputri, Mutia Lailani
EPI_ISL_1533078	Diagnostic and Research Center of Infectious Diseases, Medical Faculty, Andalas University	Diagnostic and Research Center of Infectious Diseases, Medical Faculty, Andalas University	Andani Eka Putra, Syafrizayanti, Ikhwan R. Sudji, Linosefa, Dede Rahman Agustian, Ayu Novita Trisnawati, Siskalil Fahma, Nia Ayuni Putri, Sekar Asri Tresnaningtyas, SM Rezvi, Fauzul Azhim, Dessy Arisanty, Gestina Aliska, Desmawati, Nita Afriani ,Syandrez Prima Putra, Juane Plantika Menra, Yolani Syaputri, Mutia Lailani
EPI_ISL_1533098	Diagnostic and Research Center of Infectious Diseases, Medical Faculty, Andalas University	Diagnostic and Research Center of Infectious Diseases, Medical Faculty, Andalas University	Andani Eka Putra, Syafrizayanti, Ikhwan R. Sudji, Linosefa, Dede Rahman Agustian, Ayu Novita Trisnawati, Siskalil Fahma, Nia Ayuni Putri, Sekar Asri Tresnaningtyas, SM Rezvi, Fauzul Azhim, Dessy Arisanty, Gestina Aliska, Desmawati, Nita Afriani ,Syandrez Prima Putra, Juane Plantika Menra, Yolani Syaputri, Mutia Lailani
EPI_ISL_1533071	Diagnostic and Research Center of Infectious Diseases, Medical Faculty, Andalas University	Diagnostic and Research Center of Infectious Diseases, Medical Faculty, Andalas University	Andani Eka Putra, Syafrizayanti, Ikhwan R. Sudji, Linosefa, Dede Rahman Agustian, Ayu Novita Trisnawati, Siskalil Fahma, Nia Ayuni Putri, Sekar Asri Tresnaningtyas, SM Rezvi, Fauzul Azhim, Dessy Arisanty, Gestina Aliska, Desmawati, Nita Afriani ,Syandrez Prima Putra, Juane Plantika Menra, Yolani Syaputri, Mutia Lailani
EPI_ISL_1533077	Diagnostic and Research Center of Infectious Diseases, Medical Faculty, Andalas University	Diagnostic and Research Center of Infectious Diseases, Medical Faculty, Andalas University	Andani Eka Putra, Syafrizayanti, Ikhwan R. Sudji, Linosefa, Dede Rahman Agustian, Ayu Novita Trisnawati, Siskalil Fahma, Nia Ayuni Putri, Sekar Asri Tresnaningtyas, SM Rezvi, Fauzul Azhim, Dessy Arisanty, Gestina Aliska, Desmawati, Nita Afriani ,Syandrez Prima Putra, Juane Plantika Menra, Yolani Syaputri, Mutia Lailani
EPI_ISL_1533083	Diagnostic and Research Center of Infectious Diseases, Medical Faculty, Andalas University	Diagnostic and Research Center of Infectious Diseases, Medical Faculty, Andalas University	Andani Eka Putra, Syafrizayanti, Ikhwan R. Sudji, Linosefa, Dede Rahman Agustian, Ayu Novita Trisnawati, Siskalil Fahma, Nia Ayuni Putri, Sekar Asri Tresnaningtyas, SM Rezvi, Fauzul Azhim, Dessy Arisanty, Gestina Aliska, Desmawati, Nita Afriani ,Syandrez Prima Putra, Juane Plantika Menra, Yolani Syaputri, Mutia Lailani
EPI_ISL_1533092	Diagnostic and Research Center of Infectious Diseases, Medical Faculty, Andalas University	Diagnostic and Research Center of Infectious Diseases, Medical Faculty, Andalas University	Andani Eka Putra, Syafrizayanti, Ikhwan R. Sudji, Linosefa, Dede Rahman Agustian, Ayu Novita Trisnawati, Siskalil Fahma, Nia Ayuni Putri, Sekar Asri Tresnaningtyas, SM Rezvi, Fauzul Azhim, Dessy Arisanty, Gestina Aliska, Desmawati, Nita Afriani ,Syandrez Prima Putra, Juane Plantika Menra, Yolani Syaputri, Mutia Lailani
EPI_ISL_1533091	Diagnostic and Research Center of Infectious Diseases, Medical Faculty, Andalas University	Diagnostic and Research Center of Infectious Diseases, Medical Faculty, Andalas University	Andani Eka Putra, Syafrizayanti, Ikhwan R. Sudji, Linosefa, Dede Rahman Agustian, Ayu Novita Trisnawati, Siskalil Fahma, Nia Ayuni Putri, Sekar Asri Tresnaningtyas, SM Rezvi, Fauzul Azhim, Dessy Arisanty, Gestina Aliska, Desmawati, Nita Afriani ,Syandrez Prima Putra, Juane Plantika Menra, Yolani Syaputri, Mutia Lailani
EPI_ISL_1533084	Diagnostic and Research Center of Infectious Diseases, Medical Faculty, Andalas University	Diagnostic and Research Center of Infectious Diseases, Medical Faculty, Andalas University	Andani Eka Putra, Syafrizayanti, Ikhwan R. Sudji, Linosefa, Dede Rahman Agustian, Ayu Novita Trisnawati, Siskalil Fahma, Nia Ayuni Putri, Sekar Asri Tresnaningtyas, SM Rezvi, Fauzul Azhim, Dessy Arisanty, Gestina Aliska, Desmawati, Nita Afriani ,Syandrez Prima Putra, Juane Plantika Menra, Yolani Syaputri, Mutia Lailani
EPI_ISL_1533088	Diagnostic and Research Center of Infectious Diseases, Medical Faculty, Andalas University	Diagnostic and Research Center of Infectious Diseases, Medical Faculty, Andalas University	Andani Eka Putra, Syafrizayanti, Ikhwan R. Sudji, Linosefa, Dede Rahman Agustian, Ayu Novita Trisnawati, Siskalil Fahma, Nia Ayuni Putri, Sekar Asri Tresnaningtyas, SM Rezvi, Fauzul Azhim, Dessy Arisanty, Gestina Aliska, Desmawati, Nita Afriani ,Syandrez Prima Putra, Juane Plantika Menra, Yolani Syaputri, Mutia Lailani
EPI_ISL_1533087	Diagnostic and Research Center of Infectious Diseases, Medical Faculty, Andalas University	Diagnostic and Research Center of Infectious Diseases, Medical Faculty, Andalas University	Andani Eka Putra, Syafrizayanti, Ikhwan R. Sudji, Linosefa, Dede Rahman Agustian, Ayu Novita Trisnawati, Siskalil Fahma, Nia Ayuni Putri, Sekar Asri Tresnaningtyas, SM Rezvi, Fauzul Azhim, Dessy Arisanty, Gestina Aliska, Desmawati, Nita Afriani ,Syandrez Prima Putra, Juane Plantika Menra, Yolani Syaputri, Mutia Lailani
EPI_ISL_1533082	Diagnostic and Research Center of Infectious Diseases, Medical Faculty, Andalas University	Diagnostic and Research Center of Infectious Diseases, Medical Faculty, Andalas University	Andani Eka Putra, Syafrizayanti, Ikhwan R. Sudji, Linosefa, Dede Rahman Agustian, Ayu Novita Trisnawati, Siskalil Fahma, Nia Ayuni Putri, Sekar Asri Tresnaningtyas, SM Rezvi, Fauzul Azhim, Dessy Arisanty, Gestina Aliska, Desmawati, Nita Afriani ,Syandrez Prima Putra, Juane Plantika Menra, Yolani Syaputri, Mutia Lailani
EPI_ISL_1533081	Diagnostic and Research Center of Infectious Diseases, Medical Faculty, Andalas University	Diagnostic and Research Center of Infectious Diseases, Medical Faculty, Andalas University	Andani Eka Putra, Syafrizayanti, Ikhwan R. Sudji, Linosefa, Dede Rahman Agustian, Ayu Novita Trisnawati, Siskalil Fahma, Nia Ayuni Putri, Sekar Asri Tresnaningtyas, SM Rezvi, Fauzul Azhim, Dessy Arisanty, Gestina Aliska, Desmawati, Nita Afriani ,Syandrez Prima Putra, Juane Plantika Menra, Yolani Syaputri, Mutia Lailani
EPI_ISL_1533080	Diagnostic and Research Center of Infectious Diseases, Medical Faculty, Andalas University	Diagnostic and Research Center of Infectious Diseases, Medical Faculty, Andalas University	Andani Eka Putra, Syafrizayanti, Ikhwan R. Sudji, Linosefa, Dede Rahman Agustian, Ayu Novita Trisnawati, Siskalil Fahma, Nia Ayuni Putri, Sekar Asri Tresnaningtyas, SM Rezvi, Fauzul Azhim, Dessy Arisanty, Gestina Aliska, Desmawati, Nita Afriani ,Syandrez Prima Putra, Juane Plantika Menra, Yolani Syaputri, Mutia Lailani
EPI_ISL_1533095	Diagnostic and Research Center of Infectious Diseases, Medical Faculty, Andalas University	Diagnostic and Research Center of Infectious Diseases, Medical Faculty, Andalas University	Andani Eka Putra, Syafrizayanti, Ikhwan R. Sudji, Linosefa, Dede Rahman Agustian, Ayu Novita Trisnawati, Siskalil Fahma, Nia Ayuni Putri, Sekar Asri Tresnaningtyas, SM Rezvi, Fauzul Azhim, Dessy Arisanty, Gestina Aliska, Desmawati, Nita Afriani ,Syandrez Prima Putra, Juane Plantika Menra, Yolani Syaputri, Mutia Lailani
EPI_ISL_1533090	Diagnostic and Research Center of Infectious Diseases, Medical Faculty, Andalas University	Diagnostic and Research Center of Infectious Diseases, Medical Faculty, Andalas University	Andani Eka Putra, Syafrizayanti, Ikhwan R. Sudji, Linosefa, Dede Rahman Agustian, Ayu Novita Trisnawati, Siskalil Fahma, Nia Ayuni Putri, Sekar Asri Tresnaningtyas, SM Rezvi, Fauzul Azhim, Dessy Arisanty, Gestina Aliska, Desmawati, Nita Afriani ,Syandrez Prima Putra, Juane Plantika Menra, Yolani Syaputri, Mutia Lailani
EPI_ISL_1469234	Diagnostic and Research Center of Infectious Diseases, Medical Faculty, Andalas University	Diagnostic and Research Center of Infectious Diseases, Medical Faculty, Andalas University	Andani Eka Putra, Syafrizayanti, Ikhwan R. Sudji, Linosefa, Dede Rahman Agustian, Ayu Novita Trisnawati, Siskalil Fahma, Nia Ayuni Putri, Sekar Asri Tresnaningtyas, SM Rezvi, Fauzul Azhim, Dessy Arisanty, Gestina Aliska, Desmawati, Nita Afriani ,Syandrez Prima Putra, Juane Plantika Menra, Yolani Syaputri, Mutia Lailani
EPI_ISL_1469237	Diagnostic and Research Center of Infectious Diseases, Medical Faculty, Andalas University	Diagnostic and Research Center of Infectious Diseases, Medical Faculty, Andalas University	Andani Eka Putra, Syafrizayanti, Ikhwan R. Sudji, Linosefa, Dede Rahman Agustian, Ayu Novita Trisnawati, Siskalil Fahma, Nia Ayuni Putri, Sekar Asri Tresnaningtyas, SM Rezvi, Fauzul Azhim, Dessy Arisanty, Gestina Aliska, Desmawati, Nita Afriani ,Syandrez Prima Putra, Juane Plantika Menra, Yolani Syaputri, Mutia Lailani
EPI_ISL_1447351	Diagnostic and Research Center of Infectious Diseases, Medical Faculty, Andalas University	Diagnostic and Research Center of Infectious Diseases, Medical Faculty, Andalas University	Andani Eka Putra, Syafrizayanti, Ikhwan R. Sudji, Linosefa, Dede Rahman Agustian, Ayu Novita Trisnawati, Siskalil Fahma, Nia Ayuni Putri, Sekar Asri Tresnaningtyas, SM Rezvi, Fauzul Azhim, Dessy Arisanty, Gestina Aliska, Desmawati, Nita Afriani ,Syandrez Prima Putra, Juane Plantika Menra, Yolani Syaputri, Mutia Lailani
EPI_ISL_1447350	Diagnostic and Research Center of Infectious Diseases, Medical Faculty, Andalas University	Diagnostic and Research Center of Infectious Diseases, Medical Faculty, Andalas University	Andani Eka Putra, Syafrizayanti, Ikhwan R. Sudji, Linosefa, Dede Rahman Agustian, Ayu Novita Trisnawati, Siskalil Fahma, Nia Ayuni Putri, Sekar Asri Tresnaningtyas, SM Rezvi, Fauzul Azhim, Dessy Arisanty, Gestina Aliska, Desmawati, Nita Afriani ,Syandrez Prima Putra, Juane Plantika Menra, Yolani Syaputri, Mutia Lailani
EPI_ISL_1447361	Diagnostic and Research Center of Infectious Diseases, Medical Faculty, Andalas University	Diagnostic and Research Center of Infectious Diseases, Medical Faculty, Andalas University	Andani Eka Putra, Syafrizayanti, Ikhwan R. Sudji, Linosefa, Dede Rahman Agustian, Ayu Novita Trisnawati, Siskalil Fahma, Nia Ayuni Putri, Sekar Asri Tresnaningtyas, SM Rezvi, Fauzul Azhim, Dessy Arisanty, Gestina Aliska, Desmawati, Nita Afriani ,Syandrez Prima Putra, Juane Plantika Menra, Yolani Syaputri, Mutia Lailani
EPI_ISL_1447355	Diagnostic and Research Center of Infectious Diseases, Medical Faculty, Andalas University	Diagnostic and Research Center of Infectious Diseases, Medical Faculty, Andalas University	Andani Eka Putra, Syafrizayanti, Ikhwan R. Sudji, Linosefa, Dede Rahman Agustian, Ayu Novita Trisnawati, Siskalil Fahma, Nia Ayuni Putri, Sekar Asri Tresnaningtyas, SM Rezvi, Fauzul Azhim, Dessy Arisanty, Gestina Aliska, Desmawati, Nita Afriani ,Syandrez Prima Putra, Juane Plantika Menra, Yolani Syaputri, Mutia Lailani
EPI_ISL_1447357	Diagnostic and Research Center of Infectious Diseases, Medical Faculty, Andalas University	Diagnostic and Research Center of Infectious Diseases, Medical Faculty, Andalas University	Andani Eka Putra, Syafrizayanti, Ikhwan R. Sudji, Linosefa, Dede Rahman Agustian, Ayu Novita Trisnawati, Siskalil Fahma, Nia Ayuni Putri, Sekar Asri Tresnaningtyas, SM Rezvi, Fauzul Azhim, Dessy Arisanty, Gestina Aliska, Desmawati, Nita Afriani ,Syandrez Prima Putra, Juane Plantika Menra, Yolani Syaputri, Mutia Lailani
EPI_ISL_1447339	Diagnostic and Research Center of Infectious Diseases, Medical Faculty, Andalas University	Diagnostic and Research Center of Infectious Diseases, Medical Faculty, Andalas University	Andani Eka Putra, Syafrizayanti, Ikhwan R. Sudji, Linosefa, Dede Rahman Agustian, Ayu Novita Trisnawati, Siskalil Fahma, Nia Ayuni Putri, Sekar Asri Tresnaningtyas, SM Rezvi, Fauzul Azhim, Dessy Arisanty, Gestina Aliska, Desmawati, Nita Afriani ,Syandrez Prima Putra, Juane Plantika Menra, Yolani Syaputri, Mutia Lailani
EPI_ISL_1447359	Diagnostic and Research Center of Infectious Diseases, Medical Faculty, Andalas University	Diagnostic and Research Center of Infectious Diseases, Medical Faculty, Andalas University	Andani Eka Putra, Syafrizayanti, Ikhwan R. Sudji, Linosefa, Dede Rahman Agustian, Ayu Novita Trisnawati, Siskalil Fahma, Nia Ayuni Putri, Sekar Asri Tresnaningtyas, SM Rezvi, Fauzul Azhim, Dessy Arisanty, Gestina Aliska, Desmawati, Nita Afriani ,Syandrez Prima Putra, Juane Plantika Menra, Yolani Syaputri, Mutia Lailani
EPI_ISL_1447343	Diagnostic and Research Center of Infectious Diseases, Medical Faculty, Andalas University	Diagnostic and Research Center of Infectious Diseases, Medical Faculty, Andalas University	Andani Eka Putra, Syafrizayanti, Ikhwan R. Sudji, Linosefa, Dede Rahman Agustian, Ayu Novita Trisnawati, Siskalil Fahma, Nia Ayuni Putri, Sekar Asri Tresnaningtyas, SM Rezvi, Fauzul Azhim, Dessy Arisanty, Gestina Aliska, Desmawati, Nita Afriani ,Syandrez Prima Putra, Juane Plantika Menra, Yolani Syaputri, Mutia Lailani
EPI_ISL_1447341	Diagnostic and Research Center of Infectious Diseases, Medical Faculty, Andalas University	Diagnostic and Research Center of Infectious Diseases, Medical Faculty, Andalas University	Andani Eka Putra, Syafrizayanti, Ikhwan R. Sudji, Linosefa, Dede Rahman Agustian, Ayu Novita Trisnawati, Siskalil Fahma, Nia Ayuni Putri, Sekar Asri Tresnaningtyas, SM Rezvi, Fauzul Azhim, Dessy Arisanty, Gestina Aliska, Desmawati, Nita Afriani ,Syandrez Prima Putra, Juane Plantika Menra, Yolani Syaputri, Mutia Lailani
EPI_ISL_1447356	Diagnostic and Research Center of Infectious Diseases, Medical Faculty, Andalas University	Diagnostic and Research Center of Infectious Diseases, Medical Faculty, Andalas University	Andani Eka Putra, Syafrizayanti, Ikhwan R. Sudji, Linosefa, Dede Rahman Agustian, Ayu Novita Trisnawati, Siskalil Fahma, Nia Ayuni Putri, Sekar Asri Tresnaningtyas, SM Rezvi, Fauzul Azhim, Dessy Arisanty, Gestina Aliska, Desmawati, Nita Afriani ,Syandrez Prima Putra, Juane Plantika Menra, Yolani Syaputri, Mutia Lailani
EPI_ISL_1447349	Diagnostic and Research Center of Infectious Diseases, Medical Faculty, Andalas University	Diagnostic and Research Center of Infectious Diseases, Medical Faculty, Andalas University	Andani Eka Putra, Syafrizayanti, Ikhwan R. Sudji, Linosefa, Dede Rahman Agustian, Ayu Novita Trisnawati, Siskalil Fahma, Nia Ayuni Putri, Sekar Asri Tresnaningtyas, SM Rezvi, Fauzul Azhim, Dessy Arisanty, Gestina Aliska, Desmawati, Nita Afriani ,Syandrez Prima Putra, Juane Plantika Menra, Yolani Syaputri, Mutia Lailani
EPI_ISL_1447348	Diagnostic and Research Center of Infectious Diseases, Medical Faculty, Andalas University	Diagnostic and Research Center of Infectious Diseases, Medical Faculty, Andalas University	Andani Eka Putra, Syafrizayanti, Ikhwan R. Sudji, Linosefa, Dede Rahman Agustian, Ayu Novita Trisnawati, Siskalil Fahma, Nia Ayuni Putri, Sekar Asri Tresnaningtyas, SM Rezvi, Fauzul Azhim, Dessy Arisanty, Gestina Aliska, Desmawati, Nita Afriani ,Syandrez Prima Putra, Juane Plantika Menra, Yolani Syaputri, Mutia Lailani
EPI_ISL_1533097	Diagnostic and Research Center of Infectious Diseases, Medical Faculty, Andalas University	Diagnostic and Research Center of Infectious Diseases, Medical Faculty, Andalas University	Andani Eka Putra, Syafrizayanti, Ikhwan R. Sudji, Linosefa, Dede Rahman Agustian, Ayu Novita Trisnawati, Siskalil Fahma, Nia Ayuni Putri, Sekar Asri Tresnaningtyas, SM Rezvi, Fauzul Azhim, Dessy Arisanty, Gestina Aliska, Desmawati, Nita Afriani ,Syandrez Prima Putra, Juane Plantika Menra, Yolani Syaputri, Mutia Lailani
EPI_ISL_1447358	Diagnostic and Research Center of Infectious Diseases, Medical Faculty, Andalas University	Diagnostic and Research Center of Infectious Diseases, Medical Faculty, Andalas University	Andani Eka Putra, Syafrizayanti, Ikhwan R. Sudji, Linosefa, Dede Rahman Agustian, Ayu Novita Trisnawati, Siskalil Fahma, Nia Ayuni Putri, Sekar Asri Tresnaningtyas, SM Rezvi, Fauzul Azhim, Dessy Arisanty, Gestina Aliska, Desmawati, Nita Afriani ,Syandrez Prima Putra, Juane Plantika Menra, Yolani Syaputri, Mutia Lailani
EPI_ISL_1533036	Diagnostic and Research Center of Infectious Diseases, Medical Faculty, Andalas University	Diagnostic and Research Center of Infectious Diseases, Medical Faculty, Andalas University	Andani Eka Putra, Syafrizayanti, Ikhwan R. Sudji, Linosefa, Dede Rahman Agustian, Ayu Novita Trisnawati, Siskalil Fahma, Nia Ayuni Putri, Sekar Asri Tresnaningtyas, SM Rezvi, Fauzul Azhim, Dessy Arisanty, Gestina Aliska, Desmawati, Nita Afriani ,Syandrez Prima Putra, Juane Plantika Menra, Yolani Syaputri, Mutia Lailani
EPI_ISL_1533045	Diagnostic and Research Center of Infectious Diseases, Medical Faculty, Andalas University	Diagnostic and Research Center of Infectious Diseases, Medical Faculty, Andalas University	Andani Eka Putra, Syafrizayanti, Ikhwan R. Sudji, Linosefa, Dede Rahman Agustian, Ayu Novita Trisnawati, Siskalil Fahma, Nia Ayuni Putri, Sekar Asri Tresnaningtyas, SM Rezvi, Fauzul Azhim, Dessy Arisanty, Gestina Aliska, Desmawati, Nita Afriani ,Syandrez Prima Putra, Juane Plantika Menra, Yolani Syaputri, Mutia Lailani
EPI_ISL_1533038	Diagnostic and Research Center of Infectious Diseases, Medical Faculty, Andalas University	Diagnostic and Research Center of Infectious Diseases, Medical Faculty, Andalas University	Andani Eka Putra, Syafrizayanti, Ikhwan R. Sudji, Linosefa, Dede Rahman Agustian, Ayu Novita Trisnawati, Siskalil Fahma, Nia Ayuni Putri, Sekar Asri Tresnaningtyas, SM Rezvi, Fauzul Azhim, Dessy Arisanty, Gestina Aliska, Desmawati, Nita Afriani ,Syandrez Prima Putra, Juane Plantika Menra, Yolani Syaputri, Mutia Lailani
EPI_ISL_1533035	Diagnostic and Research Center of Infectious Diseases, Medical Faculty, Andalas University	Diagnostic and Research Center of Infectious Diseases, Medical Faculty, Andalas University	Andani Eka Putra, Syafrizayanti, Ikhwan R. Sudji, Linosefa, Dede Rahman Agustian, Ayu Novita Trisnawati, Siskalil Fahma, Nia Ayuni Putri, Sekar Asri Tresnaningtyas, SM Rezvi, Fauzul Azhim, Dessy Arisanty, Gestina Aliska, Desmawati, Nita Afriani ,Syandrez Prima Putra, Juane Plantika Menra, Yolani Syaputri, Mutia Lailani
EPI_ISL_1533043	Diagnostic and Research Center of Infectious Diseases, Medical Faculty, Andalas University	Diagnostic and Research Center of Infectious Diseases, Medical Faculty, Andalas University	Andani Eka Putra, Syafrizayanti, Ikhwan R. Sudji, Linosefa, Dede Rahman Agustian, Ayu Novita Trisnawati, Siskalil Fahma, Nia Ayuni Putri, Sekar Asri Tresnaningtyas, SM Rezvi, Fauzul Azhim, Dessy Arisanty, Gestina Aliska, Desmawati, Nita Afriani ,Syandrez Prima Putra, Juane Plantika Menra, Yolani Syaputri, Mutia Lailani
EPI_ISL_1533037	Diagnostic and Research Center of Infectious Diseases, Medical Faculty, Andalas University	Diagnostic and Research Center of Infectious Diseases, Medical Faculty, Andalas University	Andani Eka Putra, Syafrizayanti, Ikhwan R. Sudji, Linosefa, Dede Rahman Agustian, Ayu Novita Trisnawati, Siskalil Fahma, Nia Ayuni Putri, Sekar Asri Tresnaningtyas, SM Rezvi, Fauzul Azhim, Dessy Arisanty, Gestina Aliska, Desmawati, Nita Afriani ,Syandrez Prima Putra, Juane Plantika Menra, Yolani Syaputri, Mutia Lailani
EPI_ISL_1533041	Diagnostic and Research Center of Infectious Diseases, Medical Faculty, Andalas University	Diagnostic and Research Center of Infectious Diseases, Medical Faculty, Andalas University	Andani Eka Putra, Syafrizayanti, Ikhwan R. Sudji, Linosefa, Dede Rahman Agustian, Ayu Novita Trisnawati, Siskalil Fahma, Nia Ayuni Putri, Sekar Asri Tresnaningtyas, SM Rezvi, Fauzul Azhim, Dessy Arisanty, Gestina Aliska, Desmawati, Nita Afriani ,Syandrez Prima Putra, Juane Plantika Menra, Yolani Syaputri, Mutia Lailani
EPI_ISL_1533040	Diagnostic and Research Center of Infectious Diseases, Medical Faculty, Andalas University	Diagnostic and Research Center of Infectious Diseases, Medical Faculty, Andalas University	Andani Eka Putra, Syafrizayanti, Ikhwan R. Sudji, Linosefa, Dede Rahman Agustian, Ayu Novita Trisnawati, Siskalil Fahma, Nia Ayuni Putri, Sekar Asri Tresnaningtyas, SM Rezvi, Fauzul Azhim, Dessy Arisanty, Gestina Aliska, Desmawati, Nita Afriani ,Syandrez Prima Putra, Juane Plantika Menra, Yolani Syaputri, Mutia Lailani
EPI_ISL_1533042	Diagnostic and Research Center of Infectious Diseases, Medical Faculty, Andalas University	Diagnostic and Research Center of Infectious Diseases, Medical Faculty, Andalas University	Andani Eka Putra, Syafrizayanti, Ikhwan R. Sudji, Linosefa, Dede Rahman Agustian, Ayu Novita Trisnawati, Siskalil Fahma, Nia Ayuni Putri, Sekar Asri Tresnaningtyas, SM Rezvi, Fauzul Azhim, Dessy Arisanty, Gestina Aliska, Desmawati, Nita Afriani ,Syandrez Prima Putra, Juane Plantika Menra, Yolani Syaputri, Mutia Lailani
EPI_ISL_1533046	Diagnostic and Research Center of Infectious Diseases, Medical Faculty, Andalas University	Diagnostic and Research Center of Infectious Diseases, Medical Faculty, Andalas University	Andani Eka Putra, Syafrizayanti, Ikhwan R. Sudji, Linosefa, Dede Rahman Agustian, Ayu Novita Trisnawati, Siskalil Fahma, Nia Ayuni Putri, Sekar Asri Tresnaningtyas, SM Rezvi, Fauzul Azhim, Dessy Arisanty, Gestina Aliska, Desmawati, Nita Afriani ,Syandrez Prima Putra, Juane Plantika Menra, Yolani Syaputri, Mutia Lailani
EPI_ISL_1283998	RS Mitra Keluarga Kalideres	Eijkman Institute for Molecular Biology, Ministry of Research and Technology/National Agency for Research and Innovation	Lydia V. Panggalo, Sukma Oktavianthi, Willy Agustine, Edison Johar, Hidayat Trimarsanto, Iskandar Adnan, Frilasita A Yudhaputri, Safarina G Malik, Khin Saw Myint, Amin Soebandrio
EPI_ISL_1283996	RSIA Bunda Sejahtera	Eijkman Institute for Molecular Biology, Ministry of Research and Technology/National Agency for Research and Innovation	Lydia V. Panggalo, Sukma Oktavianthi, Willy Agustine, Edison Johar, Hidayat Trimarsanto, Iskandar Adnan, Frilasita A Yudhaputri, Safarina G Malik, Khin Saw Myint, Amin Soebandrio
EPI_ISL_1284007	RS Mitra Keluarga Gading Serpong	Eijkman Institute for Molecular Biology, Ministry of Research and Technology/National Agency for Research and Innovation	Sukma Oktavianthi, Willy Agustine, Edison Johar, Hidayat Trimarsanto, Iskandar Adnan, Lydia V. Panggalo, Frilasita A Yudhaputri, Safarina G Malik, Khin Saw Myint, Amin Soebandrio
EPI_ISL_1284072	RS Bina Sehat Mandiri	Eijkman Institute for Molecular Biology, Ministry of Research and Technology/National Agency for Research and Innovation	Frilasita A Yudhaputri, Hidayat Trimarsanto, Iskandar Adnan, Lydia V. Panggalo, Sukma Oktavianthi, Willy Agustine, Edison Johar, Safarina G Malik, Khin Saw Myint, Amin Soebandrio
EPI_ISL_1284149	RSIA Bunda Sejahtera	Eijkman Institute for Molecular Biology, Ministry of Research and Technology/National Agency for Research and Innovation	Sukma Oktavianthi, Willy Agustine, Edison Johar, Hidayat Trimarsanto, Iskandar Adnan, Lydia V. Panggalo, Frilasita A Yudhaputri, Safarina G Malik, Khin Saw Myint, Amin Soebandrio
EPI_ISL_1284156	RS Sentra Medika Cikarang	Eijkman Institute for Molecular Biology, Ministry of Research and Technology/National Agency for Research and Innovation	Sukma Oktavianthi, Willy Agustine, Edison Johar, Hidayat Trimarsanto, Iskandar Adnan, Lydia V. Panggalo, Frilasita A Yudhaputri, Safarina G Malik, Khin Saw Myint, Amin Soebandrio
EPI_ISL_1284182	RSJ Dr. Soeharto Heerdjan	Eijkman Institute for Molecular Biology, Ministry of Research and Technology/National Agency for Research and Innovation	Edison Johar, Frilasita A Yudhaputri, Hidayat Trimarsanto, Iskandar Adnan, Lydia V. Panggalo, Sukma Oktavianthi, Willy Agustine, Safarina G Malik, Khin Saw Myint, Amin Soebandrio
EPI_ISL_1284197	RS Mitra Keluarga Pratama Jatiasih	Eijkman Institute for Molecular Biology, Ministry of Research and Technology/National Agency for Research and Innovation	Frilasita A Yudhaputri, Hidayat Trimarsanto, Iskandar Adnan, Lydia V. Panggalo, Sukma Oktavianthi, Willy Agustine, Edison Johar, Safarina G Malik, Khin Saw Myint, Amin Soebandrio
EPI_ISL_1284230	RSU Harapan Bunda	Eijkman Institute for Molecular Biology, Ministry of Research and Technology/National Agency for Research and Innovation	Iskandar Adnan, Lydia V. Panggalo, Sukma Oktavianthi, Willy Agustine, Edison Johar, Hidayat Trimarsanto, Frilasita A Yudhaputri, Safarina G Malik, Khin Saw Myint, Amin Soebandrio
EPI_ISL_1284237	RSU Harapan Bunda	Eijkman Institute for Molecular Biology, Ministry of Research and Technology/National Agency for Research and Innovation	Lydia V. Panggalo, Sukma Oktavianthi, Willy Agustine, Edison Johar, Hidayat Trimarsanto, Iskandar Adnan, Frilasita A Yudhaputri, Safarina G Malik, Khin Saw Myint, Amin Soebandrio
EPI_ISL_1284344	RSU Sumber Waras	Eijkman Institute for Molecular Biology, Ministry of Research and Technology/National Agency for Research and Innovation	Hidayat Trimarsanto, Iskandar Adnan, Lydia V. Panggalo, Sukma Oktavianthi, Willy Agustine, Edison Johar, Frilasita A Yudhaputri, Safarina G Malik, Khin Saw Myint, Amin Soebandrio
EPI_ISL_1284014	RSUD Cileungsi	Eijkman Institute for Molecular Biology, Ministry of Research and Technology/National Agency for Research and Innovation	Sukma Oktavianthi, Willy Agustine, Edison Johar, Hidayat Trimarsanto, Iskandar Adnan, Lydia V. Panggalo, Frilasita A Yudhaputri, Safarina G Malik, Khin Saw Myint, Amin Soebandrio
EPI_ISL_1284048	RS Bhakti Husada Cikarang	Eijkman Institute for Molecular Biology, Ministry of Research and Technology/National Agency for Research and Innovation	Edison Johar, Frilasita A Yudhaputri, Hidayat Trimarsanto, Iskandar Adnan, Lydia V. Panggalo, Sukma Oktavianthi, Willy Agustine, Safarina G Malik, Khin Saw Myint, Amin Soebandrio
EPI_ISL_1284052	RS Rumah Indonesia Sehat	Eijkman Institute for Molecular Biology, Ministry of Research and Technology/National Agency for Research and Innovation	Edison Johar, Frilasita A Yudhaputri, Hidayat Trimarsanto, Iskandar Adnan, Lydia V. Panggalo, Sukma Oktavianthi, Willy Agustine, Safarina G Malik, Khin Saw Myint, Amin Soebandrio
EPI_ISL_1284083	RS Umum Harapan Bunda	Eijkman Institute for Molecular Biology, Ministry of Research and Technology/National Agency for Research and Innovation	Hidayat Trimarsanto, Iskandar Adnan, Lydia V. Panggalo, Sukma Oktavianthi, Willy Agustine, Edison Johar, Frilasita A Yudhaputri, Safarina G Malik, Khin Saw Myint, Amin Soebandrio
EPI_ISL_1284169	RSU Azra	Eijkman Institute for Molecular Biology, Ministry of Research and Technology/National Agency for Research and Innovation	Willy Agustine, Edison Johar, Hidayat Trimarsanto, Iskandar Adnan, Lydia V. Panggalo, Sukma Oktavianthi, Frilasita A Yudhaputri, Safarina G Malik, Khin Saw Myint, Amin Soebandrio
EPI_ISL_1284223	RS Mitra Keluarga Kalideres	Eijkman Institute for Molecular Biology, Ministry of Research and Technology/National Agency for Research and Innovation	Iskandar Adnan, Lydia V. Panggalo, Sukma Oktavianthi, Willy Agustine, Edison Johar, Hidayat Trimarsanto, Frilasita A Yudhaputri, Safarina G Malik, Khin Saw Myint, Amin Soebandrio
EPI_ISL_1284284	RS Mitra Keluarga Kalideres	Eijkman Institute for Molecular Biology, Ministry of Research and Technology/National Agency for Research and Innovation	Willy Agustine, Edison Johar, Hidayat Trimarsanto, Iskandar Adnan, Lydia V. Panggalo, Sukma Oktavianthi, Frilasita A Yudhaputri, Safarina G Malik, Khin Saw Myint, Amin Soebandrio
EPI_ISL_1284292	RS Mitra Keluarga Kalideres	Eijkman Institute for Molecular Biology, Ministry of Research and Technology/National Agency for Research and Innovation	Edison Johar, Frilasita A Yudhaputri, Hidayat Trimarsanto, Iskandar Adnan, Lydia V. Panggalo, Sukma Oktavianthi, Willy Agustine, Safarina G Malik, Khin Saw Myint, Amin Soebandrio
EPI_ISL_1258465	Clinical Microbiology Lab RSPTN Universitas Hasanuddin	Clinical Microbiology Lab RSPTN Universitas Hasanuddin	Muhammad Nasrum Massi, Rizalinda Sjahril, Gita Vita Soraya, Triwibawa, Handayani Halik, Muhammad Yusuf Usman, Rufika Shari
EPI_ISL_1622388	RS Mitra Keluarga Gading Serpong	Eijkman Institute for Molecular Biology, Ministry of Research and Technology/National Agency for Research and Innovation	Lydia V. Panggalo, Iskandar Adnan, Sukma Oktavianthi, Edison Johar, Frilasita A Yudhaputri, Muhammad Rezki Rasyak, Willy Agustine, Hidayat Trimarsanto, Safarina G Malik, Khin Saw Myint, Amin Soebandrio
EPI_ISL_1622382	RS Medika Dramaga	Eijkman Institute for Molecular Biology, Ministry of Research and Technology/National Agency for Research and Innovation	Hidayat Trimarsanto, Lydia V. Panggalo, Iskandar Adnan, Sukma Oktavianthi, Edison Johar, Frilasita A Yudhaputri, Muhammad Rezki Rasyak, Willy Agustine, Safarina G Malik, Khin Saw Myint, Amin Soebandrio
EPI_ISL_1622384	RS Harapan Bunda	Eijkman Institute for Molecular Biology, Ministry of Research and Technology/National Agency for Research and Innovation	Lydia V. Panggalo, Iskandar Adnan, Sukma Oktavianthi, Edison Johar, Frilasita A Yudhaputri, Muhammad Rezki Rasyak, Willy Agustine, Hidayat Trimarsanto, Safarina G Malik, Khin Saw Myint, Amin Soebandrio
EPI_ISL_1622383	RS Bina Sehat Mandiri	Eijkman Institute for Molecular Biology, Ministry of Research and Technology/National Agency for Research and Innovation	Hidayat Trimarsanto, Lydia V. Panggalo, Iskandar Adnan, Sukma Oktavianthi, Edison Johar, Frilasita A Yudhaputri, Muhammad Rezki Rasyak, Willy Agustine, Safarina G Malik, Khin Saw Myint, Amin Soebandrio
EPI_ISL_1622371	RS Mitra Keluarga Gading Serpong	Eijkman Institute for Molecular Biology, Ministry of Research and Technology/National Agency for Research and Innovation	Willy Agustine, Hidayat Trimarsanto, Lydia V. Panggalo, Iskandar Adnan, Sukma Oktavianthi, Edison Johar, Frilasita A Yudhaputri, Muhammad Rezki Rasyak, Safarina G Malik, Khin Saw Myint, Amin Soebandrio
EPI_ISL_1622374	RS Sentra Medika Cikarang	Eijkman Institute for Molecular Biology, Ministry of Research and Technology/National Agency for Research and Innovation	Hidayat Trimarsanto, Lydia V. Panggalo, Iskandar Adnan, Sukma Oktavianthi, Edison Johar, Frilasita A Yudhaputri, Muhammad Rezki Rasyak, Willy Agustine, Safarina G Malik, Khin Saw Myint, Amin Soebandrio
EPI_ISL_1622363	RS Sari Asih Ciledug	Eijkman Institute for Molecular Biology, Ministry of Research and Technology/National Agency for Research and Innovation	Willy Agustine, Hidayat Trimarsanto, Lydia V. Panggalo, Iskandar Adnan, Sukma Oktavianthi, Edison Johar, Frilasita A Yudhaputri, Muhammad Rezki Rasyak, Safarina G Malik, Khin Saw Myint, Amin Soebandrio
EPI_ISL_1622405	RSUD Cileungsi	Eijkman Institute for Molecular Biology, Ministry of Research and Technology/National Agency for Research and Innovation	Sukma Oktavianthi, Edison Johar, Frilasita A Yudhaputri, Muhammad Rezki Rasyak, Willy Agustine, Hidayat Trimarsanto, Lydia V. Panggalo, Iskandar Adnan, Safarina G Malik, Khin Saw Myint, Amin Soebandrio
EPI_ISL_1622406	RSUD Cileungsi	Eijkman Institute for Molecular Biology, Ministry of Research and Technology/National Agency for Research and Innovation	Sukma Oktavianthi, Edison Johar, Frilasita A Yudhaputri, Muhammad Rezki Rasyak, Willy Agustine, Hidayat Trimarsanto, Lydia V. Panggalo, Iskandar Adnan, Safarina G Malik, Khin Saw Myint, Amin Soebandrio
EPI_ISL_888990	RS Pondok Indah Bintaro Jaya	Eijkman Institute for Molecular Biology, Ministry of Research and Technology/National Agency for Research and Innovation	Frilasita A Yudhaputri, Hidayat Trimarsanto, Iskandar Adnan, Lydia V. Panggalo, Sukma Oktavianthi, Willy Agustine, Edison Johar, Safarina G Malik, Khin Saw Myint, Amin Soebandrio
EPI_ISL_889022	RS Anna	Eijkman Institute for Molecular Biology, Ministry of Research and Technology/National Agency for Research and Innovation	Hidayat Trimarsanto, Iskandar Adnan, Lydia V. Panggalo, Sukma Oktavianthi, Willy Agustine, Edison Johar, Frilasita A Yudhaputri, Safarina G Malik, Khin Saw Myint, Amin Soebandrio
EPI_ISL_889019	RSIA Sayyidah	Eijkman Institute for Molecular Biology, Ministry of Research and Technology/National Agency for Research and Innovation	Lydia V. Panggalo, Sukma Oktavianthi, Willy Agustine, Edison Johar, Hidayat Trimarsanto, Iskandar Adnan, Frilasita A Yudhaputri, Safarina G Malik, Khin Saw Myint, Amin Soebandrio
EPI_ISL_889021	RSIA Kenari Graha Medika	Eijkman Institute for Molecular Biology, Ministry of Research and Technology/National Agency for Research and Innovation	Hidayat Trimarsanto, Iskandar Adnan, Lydia V. Panggalo, Sukma Oktavianthi, Willy Agustine, Edison Johar, Frilasita A Yudhaputri, Safarina G Malik, Khin Saw Myint, Amin Soebandrio
EPI_ISL_889016	RS Mitra Husada	Eijkman Institute for Molecular Biology, Ministry of Research and Technology/National Agency for Research and Innovation	Iskandar Adnan, Lydia V. Panggalo, Sukma Oktavianthi, Willy Agustine, Edison Johar, Hidayat Trimarsanto, Frilasita A Yudhaputri, Safarina G Malik, Khin Saw Myint, Amin Soebandrio
EPI_ISL_889014	RSU Medika Dramaga	Eijkman Institute for Molecular Biology, Ministry of Research and Technology/National Agency for Research and Innovation	Iskandar Adnan, Lydia V. Panggalo, Sukma Oktavianthi, Willy Agustine, Edison Johar, Hidayat Trimarsanto, Frilasita A Yudhaputri, Safarina G Malik, Khin Saw Myint, Amin Soebandrio
EPI_ISL_889012	RS Mitra Keluarga Pratama Jatiasih	Eijkman Institute for Molecular Biology, Ministry of Research and Technology/National Agency for Research and Innovation	Hidayat Trimarsanto, Iskandar Adnan, Lydia V. Panggalo, Sukma Oktavianthi, Willy Agustine, Edison Johar, Frilasita A Yudhaputri, Safarina G Malik, Khin Saw Myint, Amin Soebandrio
EPI_ISL_889018	RSU Medika Dramaga	Eijkman Institute for Molecular Biology, Ministry of Research and Technology/National Agency for Research and Innovation	Lydia V. Panggalo, Sukma Oktavianthi, Willy Agustine, Edison Johar, Hidayat Trimarsanto, Iskandar Adnan, Frilasita A Yudhaputri, Safarina G Malik, Khin Saw Myint, Amin Soebandrio
EPI_ISL_889010	RSU Medika Dramaga	Eijkman Institute for Molecular Biology, Ministry of Research and Technology/National Agency for Research and Innovation	Frilasita A Yudhaputri, Hidayat Trimarsanto, Iskandar Adnan, Lydia V. Panggalo, Sukma Oktavianthi, Willy Agustine, Edison Johar, Safarina G Malik, Khin Saw Myint, Amin Soebandrio
EPI_ISL_889015	RS Anna	Eijkman Institute for Molecular Biology, Ministry of Research and Technology/National Agency for Research and Innovation	Iskandar Adnan, Lydia V. Panggalo, Sukma Oktavianthi, Willy Agustine, Edison Johar, Hidayat Trimarsanto, Frilasita A Yudhaputri, Safarina G Malik, Khin Saw Myint, Amin Soebandrio
EPI_ISL_889017	RS Hermina Tangerang	Eijkman Institute for Molecular Biology, Ministry of Research and Technology/National Agency for Research and Innovation	Lydia V. Panggalo, Sukma Oktavianthi, Willy Agustine, Edison Johar, Hidayat Trimarsanto, Iskandar Adnan, Frilasita A Yudhaputri, Safarina G Malik, Khin Saw Myint, Amin Soebandrio
EPI_ISL_889013	RS Rawa Lumbu	Eijkman Institute for Molecular Biology, Ministry of Research and Technology/National Agency for Research and Innovation	Iskandar Adnan, Lydia V. Panggalo, Sukma Oktavianthi, Willy Agustine, Edison Johar, Hidayat Trimarsanto, Frilasita A Yudhaputri, Safarina G Malik, Khin Saw Myint, Amin Soebandrio
EPI_ISL_889006	RSU Harapan Bunda	Eijkman Institute for Molecular Biology, Ministry of Research and Technology/National Agency for Research and Innovation	Willy Agustine, Edison Johar, Hidayat Trimarsanto, Iskandar Adnan, Lydia V. Panggalo, Sukma Oktavianthi, Frilasita A Yudhaputri, Safarina G Malik, Khin Saw Myint, Amin Soebandrio
EPI_ISL_889009	RS Mitra Keluarga Bintaro	Eijkman Institute for Molecular Biology, Ministry of Research and Technology/National Agency for Research and Innovation	Edison Johar, Frilasita A Yudhaputri, Hidayat Trimarsanto, Iskandar Adnan, Lydia V. Panggalo, Sukma Oktavianthi, Willy Agustine, Safarina G Malik, Khin Saw Myint, Amin Soebandrio
EPI_ISL_889004	RS Mitra Keluarga Gading Serpong	Eijkman Institute for Molecular Biology, Ministry of Research and Technology/National Agency for Research and Innovation	Willy Agustine, Edison Johar, Hidayat Trimarsanto, Iskandar Adnan, Lydia V. Panggalo, Sukma Oktavianthi, Frilasita A Yudhaputri, Safarina G Malik, Khin Saw Myint, Amin Soebandrio
EPI_ISL_889008	RS Sentra Medika Cibinong	Eijkman Institute for Molecular Biology, Ministry of Research and Technology/National Agency for Research and Innovation	Edison Johar, Frilasita A Yudhaputri, Hidayat Trimarsanto, Iskandar Adnan, Lydia V. Panggalo, Sukma Oktavianthi, Willy Agustine, Safarina G Malik, Khin Saw Myint, Amin Soebandrio
EPI_ISL_889005	Eijkman Institute for Molecular Biology, Ministry of Research and Technology/National Agency for Research and Innovation	Eijkman Institute for Molecular Biology, Ministry of Research and Technology/National Agency for Research and Innovation	Willy Agustine, Edison Johar, Hidayat Trimarsanto, Iskandar Adnan, Lydia V. Panggalo, Sukma Oktavianthi, Frilasita A Yudhaputri, Safarina G Malik, Khin Saw Myint, Amin Soebandrio
EPI_ISL_889002	RSU Sumber Waras	Eijkman Institute for Molecular Biology, Ministry of Research and Technology/National Agency for Research and Innovation	Sukma Oktavianthi, Willy Agustine, Edison Johar, Hidayat Trimarsanto, Iskandar Adnan, Lydia V. Panggalo, Frilasita A Yudhaputri, Safarina G Malik, Khin Saw Myint, Amin Soebandrio
EPI_ISL_889007	RSUD Cileungsi	Eijkman Institute for Molecular Biology, Ministry of Research and Technology/National Agency for Research and Innovation	Willy Agustine, Edison Johar, Hidayat Trimarsanto, Iskandar Adnan, Lydia V. Panggalo, Sukma Oktavianthi, Frilasita A Yudhaputri, Safarina G Malik, Khin Saw Myint, Amin Soebandrio
EPI_ISL_889000	RSUD Cileungsi	Eijkman Institute for Molecular Biology, Ministry of Research and Technology/National Agency for Research and Innovation	Sukma Oktavianthi, Willy Agustine, Edison Johar, Hidayat Trimarsanto, Iskandar Adnan, Lydia V. Panggalo, Frilasita A Yudhaputri, Safarina G Malik, Khin Saw Myint, Amin Soebandrio
EPI_ISL_889001	RSU Azra	Eijkman Institute for Molecular Biology, Ministry of Research and Technology/National Agency for Research and Innovation	Sukma Oktavianthi, Willy Agustine, Edison Johar, Hidayat Trimarsanto, Iskandar Adnan, Lydia V. Panggalo, Frilasita A Yudhaputri, Safarina G Malik, Khin Saw Myint, Amin Soebandrio
EPI_ISL_888989	RS Pondok Indah Bintaro Jaya	Eijkman Institute for Molecular Biology, Ministry of Research and Technology/National Agency for Research and Innovation	Frilasita A Yudhaputri, Hidayat Trimarsanto, Iskandar Adnan, Lydia V. Panggalo, Sukma Oktavianthi, Willy Agustine, Edison Johar, Safarina G Malik, Khin Saw Myint, Amin Soebandrio
EPI_ISL_888992	RS Mitra Keluarga Gading Serpong	Eijkman Institute for Molecular Biology, Ministry of Research and Technology/National Agency for Research and Innovation	Hidayat Trimarsanto, Iskandar Adnan, Lydia V. Panggalo, Sukma Oktavianthi, Willy Agustine, Edison Johar, Frilasita A Yudhaputri, Safarina G Malik, Khin Saw Myint, Amin Soebandrio
EPI_ISL_888979	RS Bhakti Mulia	Eijkman Institute for Molecular Biology, Ministry of Research and Technology/National Agency for Research and Innovation	Willy Agustine, Edison Johar, Hidayat Trimarsanto, Iskandar Adnan, Lydia V. Panggalo, Sukma Oktavianthi, Frilasita A Yudhaputri, Safarina G Malik, Khin Saw Myint, Amin Soebandrio
EPI_ISL_888993	RSU Medirossa	Eijkman Institute for Molecular Biology, Ministry of Research and Technology/National Agency for Research and Innovation	Iskandar Adnan, Lydia V. Panggalo, Sukma Oktavianthi, Willy Agustine, Edison Johar, Hidayat Trimarsanto, Frilasita A Yudhaputri, Safarina G Malik, Khin Saw Myint, Amin Soebandrio
EPI_ISL_888999	RS Mitra Keluarga Cibubur	Eijkman Institute for Molecular Biology, Ministry of Research and Technology/National Agency for Research and Innovation	Sukma Oktavianthi, Willy Agustine, Edison Johar, Hidayat Trimarsanto, Iskandar Adnan, Lydia V. Panggalo, Frilasita A Yudhaputri, Safarina G Malik, Khin Saw Myint, Amin Soebandrio
EPI_ISL_888994	RSU MMC	Eijkman Institute for Molecular Biology, Ministry of Research and Technology/National Agency for Research and Innovation	Lydia V. Panggalo, Sukma Oktavianthi, Willy Agustine, Edison Johar, Hidayat Trimarsanto, Iskandar Adnan, Frilasita A Yudhaputri, Safarina G Malik, Khin Saw Myint, Amin Soebandrio
EPI_ISL_888986	RSU Bhakti Kartini	Eijkman Institute for Molecular Biology, Ministry of Research and Technology/National Agency for Research and Innovation	Edison Johar, Frilasita A Yudhaputri, Hidayat Trimarsanto, Iskandar Adnan, Lydia V. Panggalo, Sukma Oktavianthi, Willy Agustine, Safarina G Malik, Khin Saw Myint, Amin Soebandrio
EPI_ISL_888995	RSU Sumber Waras	Eijkman Institute for Molecular Biology, Ministry of Research and Technology/National Agency for Research and Innovation	Lydia V. Panggalo, Sukma Oktavianthi, Willy Agustine, Edison Johar, Hidayat Trimarsanto, Iskandar Adnan, Frilasita A Yudhaputri, Safarina G Malik, Khin Saw Myint, Amin Soebandrio
EPI_ISL_888991	RS Mitra Keluarga Gading Serpong	Eijkman Institute for Molecular Biology, Ministry of Research and Technology/National Agency for Research and Innovation	Frilasita A Yudhaputri, Hidayat Trimarsanto, Iskandar Adnan, Lydia V. Panggalo, Sukma Oktavianthi, Willy Agustine, Edison Johar, Safarina G Malik, Khin Saw Myint, Amin Soebandrio
EPI_ISL_888996	RSU Graha Juanda	Eijkman Institute for Molecular Biology, Ministry of Research and Technology/National Agency for Research and Innovation	Lydia V. Panggalo, Sukma Oktavianthi, Willy Agustine, Edison Johar, Hidayat Trimarsanto, Iskandar Adnan, Frilasita A Yudhaputri, Safarina G Malik, Khin Saw Myint, Amin Soebandrio
EPI_ISL_888981	RS Omni Pulomas	Eijkman Institute for Molecular Biology, Ministry of Research and Technology/National Agency for Research and Innovation	Iskandar Adnan, Lydia V. Panggalo, Sukma Oktavianthi, Willy Agustine, Edison Johar, Hidayat Trimarsanto, Frilasita A Yudhaputri, Safarina G Malik, Khin Saw Myint, Amin Soebandrio
EPI_ISL_888998	RSUD Cileungsi	Eijkman Institute for Molecular Biology, Ministry of Research and Technology/National Agency for Research and Innovation	Sukma Oktavianthi, Willy Agustine, Edison Johar, Hidayat Trimarsanto, Iskandar Adnan, Lydia V. Panggalo, Frilasita A Yudhaputri, Safarina G Malik, Khin Saw Myint, Amin Soebandrio
EPI_ISL_888983	RS Hermina Daan Mogot	Eijkman Institute for Molecular Biology, Ministry of Research and Technology/National Agency for Research and Innovation	Edison Johar, Frilasita A Yudhaputri, Hidayat Trimarsanto, Iskandar Adnan, Lydia V. Panggalo, Sukma Oktavianthi, Willy Agustine, Safarina G Malik, Khin Saw Myint, Amin Soebandrio
EPI_ISL_888985	RS Hermina Serpong	Eijkman Institute for Molecular Biology, Ministry of Research and Technology/National Agency for Research and Innovation	Edison Johar, Frilasita A Yudhaputri, Hidayat Trimarsanto, Iskandar Adnan, Lydia V. Panggalo, Sukma Oktavianthi, Willy Agustine, Safarina G Malik, Khin Saw Myint, Amin Soebandrio
EPI_ISL_888988	RS Qadr	Eijkman Institute for Molecular Biology, Ministry of Research and Technology/National Agency for Research and Innovation	Frilasita A Yudhaputri, Hidayat Trimarsanto, Iskandar Adnan, Lydia V. Panggalo, Sukma Oktavianthi, Willy Agustine, Edison Johar, Safarina G Malik, Khin Saw Myint, Amin Soebandrio
EPI_ISL_888987	RS Citra Medika Depok	Eijkman Institute for Molecular Biology, Ministry of Research and Technology/National Agency for Research and Innovation	Frilasita A Yudhaputri, Hidayat Trimarsanto, Iskandar Adnan, Lydia V. Panggalo, Sukma Oktavianthi, Willy Agustine, Edison Johar, Safarina G Malik, Khin Saw Myint, Amin Soebandrio
EPI_ISL_888980	RS Anna	Eijkman Institute for Molecular Biology, Ministry of Research and Technology/National Agency for Research and Innovation	Hidayat Trimarsanto, Iskandar Adnan, Lydia V. Panggalo, Sukma Oktavianthi, Willy Agustine, Edison Johar, Frilasita A Yudhaputri, Safarina G Malik, Khin Saw Myint, Amin Soebandrio
EPI_ISL_568689	RS Pondok Indah Puri Indah	Eijkman Institute for Molecular Biology, Ministry of Research and Technology/National Agency for Research and Innovation	Frilasita A Yudhaputri, Edison Johar, Hidayat Trimarsanto, Iskandar A Adnan, Willy Agustine, David H Muljono, Safarina G Malik, Herawati Sudoyo, Khin Saw Myint, Amin Soebandrio
EPI_ISL_766042	RS Sari Asih Ciledug	Eijkman Institute for Molecular Biology, Ministry of Research and Technology/National Agency for Research and Innovation	Frilasita A Yudhaputri, Edison Johar, Hidayat Trimarsanto, David H Muljono, Safarina G Malik, Khin Saw Myint, Amin Soebandrio
EPI_ISL_753699	RSUD Ulin Banjarmasin Kalimantan Selatan	National Institute of Health Research and Development	Subangkit; Pawestri, HA; Puspa, KD; Nugraha, AA; Ikawati, HD; Pangesti, KNA; Soekarso, T; Puspandari, N; Pasaribu, M; Setiawaty, V
EPI_ISL_1300660	RSUD Pasarminggu	Stem Cell Lab, Universitas Pembangunan Nasional Veteran Jakarta (UPNVJ)	Andri Pramesyanti Pramono, Yudhi Nugraha, Ria Maria Theresa, Yudi Amiarno, Megadianty Mokoginta
EPI_ISL_947320	RS Sari Asih Ciledug	Eijkman Institute for Molecular Biology, Ministry of Research and Technology/National Agency for Research and Innovation	Sukma Oktavianthi, Willy Agustine, Edison Johar, Hidayat Trimarsanto, Iskandar Adnan, Lydia V. Panggalo, Frilasita A Yudhaputri, Safarina G Malik, Khin Saw Myint, Amin Soebandrio
EPI_ISL_1622395	RSUD Cileungsi	Eijkman Institute for Molecular Biology, Ministry of Research and Technology/National Agency for Research and Innovation	Iskandar Adnan, Sukma Oktavianthi, Edison Johar, Frilasita A Yudhaputri, Muhammad Rezki Rasyak, Willy Agustine, Hidayat Trimarsanto, Lydia V. Panggalo, Safarina G Malik, Khin Saw Myint, Amin Soebandrio
EPI_ISL_1622397	RSAB Harapan Kita	Eijkman Institute for Molecular Biology, Ministry of Research and Technology/National Agency for Research and Innovation	Iskandar Adnan, Sukma Oktavianthi, Edison Johar, Frilasita A Yudhaputri, Muhammad Rezki Rasyak, Willy Agustine, Hidayat Trimarsanto, Lydia V. Panggalo, Safarina G Malik, Khin Saw Myint, Amin Soebandrio
EPI_ISL_1622386	RSJ Dr. Soeharto Heerdjan	Eijkman Institute for Molecular Biology, Ministry of Research and Technology/National Agency for Research and Innovation	Lydia V. Panggalo, Iskandar Adnan, Sukma Oktavianthi, Edison Johar, Frilasita A Yudhaputri, Muhammad Rezki Rasyak, Willy Agustine, Hidayat Trimarsanto, Safarina G Malik, Khin Saw Myint, Amin Soebandrio
EPI_ISL_1622399	RSAB Harapan Kita	Eijkman Institute for Molecular Biology, Ministry of Research and Technology/National Agency for Research and Innovation	Iskandar Adnan, Sukma Oktavianthi, Edison Johar, Frilasita A Yudhaputri, Muhammad Rezki Rasyak, Willy Agustine, Hidayat Trimarsanto, Lydia V. Panggalo, Safarina G Malik, Khin Saw Myint, Amin Soebandrio
EPI_ISL_1622390	RS Sentra Medika Cikarang	Eijkman Institute for Molecular Biology, Ministry of Research and Technology/National Agency for Research and Innovation	Lydia V. Panggalo, Iskandar Adnan, Sukma Oktavianthi, Edison Johar, Frilasita A Yudhaputri, Muhammad Rezki Rasyak, Willy Agustine, Hidayat Trimarsanto, Safarina G Malik, Khin Saw Myint, Amin Soebandrio
EPI_ISL_1622391	RS Medirossa Cikarang	Eijkman Institute for Molecular Biology, Ministry of Research and Technology/National Agency for Research and Innovation	Lydia V. Panggalo, Iskandar Adnan, Sukma Oktavianthi, Edison Johar, Frilasita A Yudhaputri, Muhammad Rezki Rasyak, Willy Agustine, Hidayat Trimarsanto, Safarina G Malik, Khin Saw Myint, Amin Soebandrio
EPI_ISL_1622396	RSUD Cileungsi	Eijkman Institute for Molecular Biology, Ministry of Research and Technology/National Agency for Research and Innovation	Iskandar Adnan, Sukma Oktavianthi, Edison Johar, Frilasita A Yudhaputri, Muhammad Rezki Rasyak, Willy Agustine, Hidayat Trimarsanto, Lydia V. Panggalo, Safarina G Malik, Khin Saw Myint, Amin Soebandrio
EPI_ISL_1622393	RSJ Dr. Soeharto Heerdjan	Eijkman Institute for Molecular Biology, Ministry of Research and Technology/National Agency for Research and Innovation	Iskandar Adnan, Sukma Oktavianthi, Edison Johar, Frilasita A Yudhaputri, Muhammad Rezki Rasyak, Willy Agustine, Hidayat Trimarsanto, Lydia V. Panggalo, Safarina G Malik, Khin Saw Myint, Amin Soebandrio
EPI_ISL_1622380	RS Mitra Keluarga Gading Serpong	Eijkman Institute for Molecular Biology, Ministry of Research and Technology/National Agency for Research and Innovation	Hidayat Trimarsanto, Lydia V. Panggalo, Iskandar Adnan, Sukma Oktavianthi, Edison Johar, Frilasita A Yudhaputri, Muhammad Rezki Rasyak, Willy Agustine, Safarina G Malik, Khin Saw Myint, Amin Soebandrio
EPI_ISL_1622387	RSU HGA Depok	Eijkman Institute for Molecular Biology, Ministry of Research and Technology/National Agency for Research and Innovation	Lydia V. Panggalo, Iskandar Adnan, Sukma Oktavianthi, Edison Johar, Frilasita A Yudhaputri, Muhammad Rezki Rasyak, Willy Agustine, Hidayat Trimarsanto, Safarina G Malik, Khin Saw Myint, Amin Soebandrio
EPI_ISL_1622373	RS Mary Cileungsi Hijau	Eijkman Institute for Molecular Biology, Ministry of Research and Technology/National Agency for Research and Innovation	Hidayat Trimarsanto, Lydia V. Panggalo, Iskandar Adnan, Sukma Oktavianthi, Edison Johar, Frilasita A Yudhaputri, Muhammad Rezki Rasyak, Willy Agustine, Safarina G Malik, Khin Saw Myint, Amin Soebandrio
EPI_ISL_1622370	RSIA Selasih Medika	Eijkman Institute for Molecular Biology, Ministry of Research and Technology/National Agency for Research and Innovation	Willy Agustine, Hidayat Trimarsanto, Lydia V. Panggalo, Iskandar Adnan, Sukma Oktavianthi, Edison Johar, Frilasita A Yudhaputri, Muhammad Rezki Rasyak, Safarina G Malik, Khin Saw Myint, Amin Soebandrio
EPI_ISL_1622369	RS Sumber Waras	Eijkman Institute for Molecular Biology, Ministry of Research and Technology/National Agency for Research and Innovation	Willy Agustine, Hidayat Trimarsanto, Lydia V. Panggalo, Iskandar Adnan, Sukma Oktavianthi, Edison Johar, Frilasita A Yudhaputri, Muhammad Rezki Rasyak, Safarina G Malik, Khin Saw Myint, Amin Soebandrio
EPI_ISL_1622379	RS Mitra Keluarga Gading Serpong	Eijkman Institute for Molecular Biology, Ministry of Research and Technology/National Agency for Research and Innovation	Hidayat Trimarsanto, Lydia V. Panggalo, Iskandar Adnan, Sukma Oktavianthi, Edison Johar, Frilasita A Yudhaputri, Muhammad Rezki Rasyak, Willy Agustine, Safarina G Malik, Khin Saw Myint, Amin Soebandrio
EPI_ISL_1622377	RSAB Harapan Kita	Eijkman Institute for Molecular Biology, Ministry of Research and Technology/National Agency for Research and Innovation	Hidayat Trimarsanto, Lydia V. Panggalo, Iskandar Adnan, Sukma Oktavianthi, Edison Johar, Frilasita A Yudhaputri, Muhammad Rezki Rasyak, Willy Agustine, Safarina G Malik, Khin Saw Myint, Amin Soebandrio
EPI_ISL_1622378	RSIA Bun	Eijkman Institute for Molecular Biology, Ministry of Research and Technology/National Agency for Research and Innovation	Hidayat Trimarsanto, Lydia V. Panggalo, Iskandar Adnan, Sukma Oktavianthi, Edison Johar, Frilasita A Yudhaputri, Muhammad Rezki Rasyak, Willy Agustine, Safarina G Malik, Khin Saw Myint, Amin Soebandrio
EPI_ISL_1622412	RS Medirossa Cikarang	Eijkman Institute for Molecular Biology, Ministry of Research and Technology/National Agency for Research and Innovation	Edison Johar, Frilasita A Yudhaputri, Muhammad Rezki Rasyak, Willy Agustine, Hidayat Trimarsanto, Lydia V. Panggalo, Iskandar Adnan, Sukma Oktavianthi, Safarina G Malik, Khin Saw Myint, Amin Soebandrio
EPI_ISL_1622404	RS Bhakti Husada Cikarang	Eijkman Institute for Molecular Biology, Ministry of Research and Technology/National Agency for Research and Innovation	Sukma Oktavianthi, Edison Johar, Frilasita A Yudhaputri, Muhammad Rezki Rasyak, Willy Agustine, Hidayat Trimarsanto, Lydia V. Panggalo, Iskandar Adnan, Safarina G Malik, Khin Saw Myint, Amin Soebandrio
EPI_ISL_1622410	RS Cendana	Eijkman Institute for Molecular Biology, Ministry of Research and Technology/National Agency for Research and Innovation	Edison Johar, Frilasita A Yudhaputri, Muhammad Rezki Rasyak, Willy Agustine, Hidayat Trimarsanto, Lydia V. Panggalo, Iskandar Adnan, Sukma Oktavianthi, Safarina G Malik, Khin Saw Myint, Amin Soebandrio
EPI_ISL_1622414	RS Bhakti Mulia	Eijkman Institute for Molecular Biology, Ministry of Research and Technology/National Agency for Research and Innovation	Edison Johar, Frilasita A Yudhaputri, Muhammad Rezki Rasyak, Willy Agustine, Hidayat Trimarsanto, Lydia V. Panggalo, Iskandar Adnan, Sukma Oktavianthi, Safarina G Malik, Khin Saw Myint, Amin Soebandrio
EPI_ISL_1622403	RS Bhakti Husada Cikarang	Eijkman Institute for Molecular Biology, Ministry of Research and Technology/National Agency for Research and Innovation	Sukma Oktavianthi, Edison Johar, Frilasita A Yudhaputri, Muhammad Rezki Rasyak, Willy Agustine, Hidayat Trimarsanto, Lydia V. Panggalo, Iskandar Adnan, Safarina G Malik, Khin Saw Myint, Amin Soebandrio
EPI_ISL_1622413	RS Mitra Keluarga Gading Serpong	Eijkman Institute for Molecular Biology, Ministry of Research and Technology/National Agency for Research and Innovation	Edison Johar, Frilasita A Yudhaputri, Muhammad Rezki Rasyak, Willy Agustine, Hidayat Trimarsanto, Lydia V. Panggalo, Iskandar Adnan, Sukma Oktavianthi, Safarina G Malik, Khin Saw Myint, Amin Soebandrio
EPI_ISL_1622415	RSU HGA Depok	Eijkman Institute for Molecular Biology, Ministry of Research and Technology/National Agency for Research and Innovation	Edison Johar, Frilasita A Yudhaputri, Muhammad Rezki Rasyak, Willy Agustine, Hidayat Trimarsanto, Lydia V. Panggalo, Iskandar Adnan, Sukma Oktavianthi, Safarina G Malik, Khin Saw Myint, Amin Soebandrio
EPI_ISL_1622402	RSU Proklamasi	Eijkman Institute for Molecular Biology, Ministry of Research and Technology/National Agency for Research and Innovation	Sukma Oktavianthi, Edison Johar, Frilasita A Yudhaputri, Muhammad Rezki Rasyak, Willy Agustine, Hidayat Trimarsanto, Lydia V. Panggalo, Iskandar Adnan, Safarina G Malik, Khin Saw Myint, Amin Soebandrio
EPI_ISL_1622408	RS Medirossa Cikarang	Eijkman Institute for Molecular Biology, Ministry of Research and Technology/National Agency for Research and Innovation	Edison Johar, Frilasita A Yudhaputri, Muhammad Rezki Rasyak, Willy Agustine, Hidayat Trimarsanto, Lydia V. Panggalo, Iskandar Adnan, Sukma Oktavianthi, Safarina G Malik, Khin Saw Myint, Amin Soebandrio
EPI_ISL_1622372	RS Mitra Keluarga Gading Serpong	Eijkman Institute for Molecular Biology, Ministry of Research and Technology/National Agency for Research and Innovation	Hidayat Trimarsanto, Lydia V. Panggalo, Iskandar Adnan, Sukma Oktavianthi, Edison Johar, Frilasita A Yudhaputri, Muhammad Rezki Rasyak, Willy Agustine, Safarina G Malik, Khin Saw Myint, Amin Soebandrio
EPI_ISL_1622375	RS Taman Harapan Baru	Eijkman Institute for Molecular Biology, Ministry of Research and Technology/National Agency for Research and Innovation	Hidayat Trimarsanto, Lydia V. Panggalo, Iskandar Adnan, Sukma Oktavianthi, Edison Johar, Frilasita A Yudhaputri, Muhammad Rezki Rasyak, Willy Agustine, Safarina G Malik, Khin Saw Myint, Amin Soebandrio
EPI_ISL_1622368	RSJ Dr. Soeharto Heerdjan	Eijkman Institute for Molecular Biology, Ministry of Research and Technology/National Agency for Research and Innovation	Willy Agustine, Hidayat Trimarsanto, Lydia V. Panggalo, Iskandar Adnan, Sukma Oktavianthi, Edison Johar, Frilasita A Yudhaputri, Muhammad Rezki Rasyak, Safarina G Malik, Khin Saw Myint, Amin Soebandrio
EPI_ISL_1622365	RS Bhakti Husada Cikarang	Eijkman Institute for Molecular Biology, Ministry of Research and Technology/National Agency for Research and Innovation	Willy Agustine, Hidayat Trimarsanto, Lydia V. Panggalo, Iskandar Adnan, Sukma Oktavianthi, Edison Johar, Frilasita A Yudhaputri, Muhammad Rezki Rasyak, Safarina G Malik, Khin Saw Myint, Amin Soebandrio
EPI_ISL_1622362	RS Sentra Medika Cikarang	Eijkman Institute for Molecular Biology, Ministry of Research and Technology/National Agency for Research and Innovation	Willy Agustine, Hidayat Trimarsanto, Lydia V. Panggalo, Iskandar Adnan, Sukma Oktavianthi, Edison Johar, Frilasita A Yudhaputri, Muhammad Rezki Rasyak, Safarina G Malik, Khin Saw Myint, Amin Soebandrio
EPI_ISL_1622364	RS Sari Asih Ciledug	Eijkman Institute for Molecular Biology, Ministry of Research and Technology/National Agency for Research and Innovation	Willy Agustine, Hidayat Trimarsanto, Lydia V. Panggalo, Iskandar Adnan, Sukma Oktavianthi, Edison Johar, Frilasita A Yudhaputri, Muhammad Rezki Rasyak, Safarina G Malik, Khin Saw Myint, Amin Soebandrio
EPI_ISL_1284299	RSU HGA Depok	Eijkman Institute for Molecular Biology, Ministry of Research and Technology/National Agency for Research and Innovation	Edison Johar, Frilasita A Yudhaputri, Hidayat Trimarsanto, Iskandar Adnan, Lydia V. Panggalo, Sukma Oktavianthi, Willy Agustine, Safarina G Malik, Khin Saw Myint, Amin Soebandrio
EPI_ISL_1284069	RS Bina Sehat Mandiri	Eijkman Institute for Molecular Biology, Ministry of Research and Technology/National Agency for Research and Innovation	Frilasita A Yudhaputri, Hidayat Trimarsanto, Iskandar Adnan, Lydia V. Panggalo, Sukma Oktavianthi, Willy Agustine, Edison Johar, Safarina G Malik, Khin Saw Myint, Amin Soebandrio
EPI_ISL_1284096	RSU Sumber Waras	Eijkman Institute for Molecular Biology, Ministry of Research and Technology/National Agency for Research and Innovation	Iskandar Adnan, Lydia V. Panggalo, Sukma Oktavianthi, Willy Agustine, Edison Johar, Hidayat Trimarsanto, Frilasita A Yudhaputri, Safarina G Malik, Khin Saw Myint, Amin Soebandrio
EPI_ISL_1284090	RSU Sumber Waras	Eijkman Institute for Molecular Biology, Ministry of Research and Technology/National Agency for Research and Innovation	Hidayat Trimarsanto, Iskandar Adnan, Lydia V. Panggalo, Sukma Oktavianthi, Willy Agustine, Edison Johar, Frilasita A Yudhaputri, Safarina G Malik, Khin Saw Myint, Amin Soebandrio
EPI_ISL_1284087	RSJ Dr. Soeharto Heerdjan	Eijkman Institute for Molecular Biology, Ministry of Research and Technology/National Agency for Research and Innovation	Hidayat Trimarsanto, Iskandar Adnan, Lydia V. Panggalo, Sukma Oktavianthi, Willy Agustine, Edison Johar, Frilasita A Yudhaputri, Safarina G Malik, Khin Saw Myint, Amin Soebandrio
EPI_ISL_1284207	RS Mitra Keluarga Cibubur	Eijkman Institute for Molecular Biology, Ministry of Research and Technology/National Agency for Research and Innovation	Frilasita A Yudhaputri, Hidayat Trimarsanto, Iskandar Adnan, Lydia V. Panggalo, Sukma Oktavianthi, Willy Agustine, Edison Johar, Safarina G Malik, Khin Saw Myint, Amin Soebandrio
EPI_ISL_1284114	RSU HGA Depok	Eijkman Institute for Molecular Biology, Ministry of Research and Technology/National Agency for Research and Innovation	Iskandar Adnan, Lydia V. Panggalo, Sukma Oktavianthi, Willy Agustine, Edison Johar, Hidayat Trimarsanto, Frilasita A Yudhaputri, Safarina G Malik, Khin Saw Myint, Amin Soebandrio
EPI_ISL_1283988	RSUD Cileungsi	Eijkman Institute for Molecular Biology, Ministry of Research and Technology/National Agency for Research and Innovation	Iskandar Adnan, Lydia V. Panggalo, Sukma Oktavianthi, Willy Agustine, Edison Johar, Hidayat Trimarsanto, Frilasita A Yudhaputri, Safarina G Malik, Khin Saw Myint, Amin Soebandrio
EPI_ISL_1284201	RS Bhakti Husada Cikarang	Eijkman Institute for Molecular Biology, Ministry of Research and Technology/National Agency for Research and Innovation	Frilasita A Yudhaputri, Hidayat Trimarsanto, Iskandar Adnan, Lydia V. Panggalo, Sukma Oktavianthi, Willy Agustine, Edison Johar, Safarina G Malik, Khin Saw Myint, Amin Soebandrio
EPI_ISL_1284101	RS Mitra Keluarga Kalideres	Eijkman Institute for Molecular Biology, Ministry of Research and Technology/National Agency for Research and Innovation	Iskandar Adnan, Lydia V. Panggalo, Sukma Oktavianthi, Willy Agustine, Edison Johar, Hidayat Trimarsanto, Frilasita A Yudhaputri, Safarina G Malik, Khin Saw Myint, Amin Soebandrio
EPI_ISL_1284226	RSU Harapan Bunda	Eijkman Institute for Molecular Biology, Ministry of Research and Technology/National Agency for Research and Innovation	Iskandar Adnan, Lydia V. Panggalo, Sukma Oktavianthi, Willy Agustine, Edison Johar, Hidayat Trimarsanto, Frilasita A Yudhaputri, Safarina G Malik, Khin Saw Myint, Amin Soebandrio
EPI_ISL_1283960	RS Asy-Syifaa Leuwiliang	Eijkman Institute for Molecular Biology, Ministry of Research and Technology/National Agency for Research and Innovation	Hidayat Trimarsanto, Iskandar Adnan, Lydia V. Panggalo, Sukma Oktavianthi, Willy Agustine, Edison Johar, Frilasita A Yudhaputri, Safarina G Malik, Khin Saw Myint, Amin Soebandrio
EPI_ISL_1283970	RSIA Selasih Medika	Eijkman Institute for Molecular Biology, Ministry of Research and Technology/National Agency for Research and Innovation	Hidayat Trimarsanto, Iskandar Adnan, Lydia V. Panggalo, Sukma Oktavianthi, Willy Agustine, Edison Johar, Frilasita A Yudhaputri, Safarina G Malik, Khin Saw Myint, Amin Soebandrio
EPI_ISL_1283933	RS Mitra Keluarga Gading Serpong	Eijkman Institute for Molecular Biology, Ministry of Research and Technology/National Agency for Research and Innovation	Edison Johar, Frilasita A Yudhaputri, Hidayat Trimarsanto, Iskandar Adnan, Lydia V. Panggalo, Sukma Oktavianthi, Willy Agustine, Safarina G Malik, Khin Saw Myint, Amin Soebandrio
EPI_ISL_1283936	RS Sentra Medika Cikarang	Eijkman Institute for Molecular Biology, Ministry of Research and Technology/National Agency for Research and Innovation	Edison Johar, Frilasita A Yudhaputri, Hidayat Trimarsanto, Iskandar Adnan, Lydia V. Panggalo, Sukma Oktavianthi, Willy Agustine, Safarina G Malik, Khin Saw Myint, Amin Soebandrio
EPI_ISL_1265449	BTKLPP Kelas I Makassar	Eijkman Institute for Molecular Biology, Ministry of Research and Technology/National Agency for Research and Innovation; National Institute of Health Research and Development	Frilasita A Yudhaputri, Iskandar Adnan, Willy Agustine, Sukma Oktavianthi, Lydia V. Panggalo, Edison Johar, Hidayat Trimarsanto, Slamet, Vivi Setiawaty, Hana Apsari Pawestri, Safarina G Malik, Khin Saw Myint, Amin Soebandrio
EPI_ISL_1265446	BTKLPP Kelas I Makassar	Eijkman Institute for Molecular Biology, Ministry of Research and Technology/National Agency for Research and Innovation; National Institute of Health Research and Development	Hidayat Trimarsanto, Frilasita A Yudhaputri, Iskandar Adnan, Willy Agustine, Sukma Oktavianthi, Lydia V. Panggalo, Edison Johar, Slamet, Vivi Setiawaty, Hana Apsari Pawestri, Safarina G Malik, Khin Saw Myint, Amin Soebandrio
EPI_ISL_1265448	BTKLPP Kelas I Makassar	Eijkman Institute for Molecular Biology, Ministry of Research and Technology/National Agency for Research and Innovation; National Institute of Health Research and Development	Frilasita A Yudhaputri, Iskandar Adnan, Willy Agustine, Sukma Oktavianthi, Lydia V. Panggalo, Edison Johar, Hidayat Trimarsanto, Slamet, Vivi Setiawaty, Hana Apsari Pawestri, Safarina G Malik, Khin Saw Myint, Amin Soebandrio
EPI_ISL_1265445	BTKLPP Kelas I Makassar	Eijkman Institute for Molecular Biology, Ministry of Research and Technology/National Agency for Research and Innovation; National Institute of Health Research and Development	Hidayat Trimarsanto, Frilasita A Yudhaputri, Iskandar Adnan, Willy Agustine, Sukma Oktavianthi, Lydia V. Panggalo, Edison Johar, Slamet, Vivi Setiawaty, Hana Apsari Pawestri, Safarina G Malik, Khin Saw Myint, Amin Soebandrio
EPI_ISL_766039	RS Bhayangkara Tk. III	Eijkman Institute for Molecular Biology, Ministry of Research and Technology/National Agency for Research and Innovation	Frilasita A Yudhaputri, Edison Johar, Hidayat Trimarsanto, David H Muljono, Safarina G Malik, Khin Saw Myint, Amin Soebandrio
EPI_ISL_766036	RS Mitra Keluarga Bintaro	Eijkman Institute for Molecular Biology, Ministry of Research and Technology/National Agency for Research and Innovation	Frilasita A Yudhaputri, Edison Johar, Hidayat Trimarsanto, David H Muljono, Safarina G Malik, Khin Saw Myint, Amin Soebandrio
EPI_ISL_947252	RS Bina Husada Cibinong	Eijkman Institute for Molecular Biology, Ministry of Research and Technology/National Agency for Research and Innovation	Edison Johar, Frilasita A Yudhaputri, Hidayat Trimarsanto, Iskandar Adnan, Lydia V. Panggalo, Sukma Oktavianthi, Willy Agustine, Safarina G Malik, Khin Saw Myint, Amin Soebandrio
EPI_ISL_947293	Eijkman Institute for Molecular Biology, Ministry of Research and Technology/National Agency for Research and Innovation	Eijkman Institute for Molecular Biology, Ministry of Research and Technology/National Agency for Research and Innovation	Edison Johar, Frilasita A Yudhaputri, Hidayat Trimarsanto, Iskandar Adnan, Lydia V. Panggalo, Sukma Oktavianthi, Willy Agustine, Safarina G Malik, Khin Saw Myint, Amin Soebandrio
EPI_ISL_947255	RSU Meilia	Eijkman Institute for Molecular Biology, Ministry of Research and Technology/National Agency for Research and Innovation	Edison Johar, Frilasita A Yudhaputri, Hidayat Trimarsanto, Iskandar Adnan, Lydia V. Panggalo, Sukma Oktavianthi, Willy Agustine, Safarina G Malik, Khin Saw Myint, Amin Soebandrio
EPI_ISL_947257	RS Bina Husada Cibinong	Eijkman Institute for Molecular Biology, Ministry of Research and Technology/National Agency for Research and Innovation	Edison Johar, Frilasita A Yudhaputri, Hidayat Trimarsanto, Iskandar Adnan, Lydia V. Panggalo, Sukma Oktavianthi, Willy Agustine, Safarina G Malik, Khin Saw Myint, Amin Soebandrio
EPI_ISL_947249	RS Bina Husada Cibinong	Eijkman Institute for Molecular Biology, Ministry of Research and Technology/National Agency for Research and Innovation	Edison Johar, Frilasita A Yudhaputri, Hidayat Trimarsanto, Iskandar Adnan, Lydia V. Panggalo, Sukma Oktavianthi, Willy Agustine, Safarina G Malik, Khin Saw Myint, Amin Soebandrio
EPI_ISL_947247	RSU Bunda Mulia	Eijkman Institute for Molecular Biology, Ministry of Research and Technology/National Agency for Research and Innovation	Edison Johar, Frilasita A Yudhaputri, Hidayat Trimarsanto, Iskandar Adnan, Lydia V. Panggalo, Sukma Oktavianthi, Willy Agustine, Safarina G Malik, Khin Saw Myint, Amin Soebandrio
EPI_ISL_1341800	Tasikmalaya Public Health	West Java Health Laboratory; School of Life Sciences and Technology, Institut Teknologi Bandung	Azzania Fibriani, Ema Rahmawati, Ryan Bayusantika Ristandi, Rifky Waluyajati Rachman, Cut Nur Cinthia Alamanda, Isak Solihin, Rini Robiani, Miftahul Faridl, Karimatu Khoirunnisa
EPI_ISL_766038	RSJPD Harapan Kita	Eijkman Institute for Molecular Biology, Ministry of Research and Technology/National Agency for Research and Innovation	Frilasita A Yudhaputri, Edison Johar, Hidayat Trimarsanto, David H Muljono, Safarina G Malik, Khin Saw Myint, Amin Soebandrio
EPI_ISL_766035	RS Bhayangkara Brimob Kelapa Dua	Eijkman Institute for Molecular Biology, Ministry of Research and Technology/National Agency for Research and Innovation	Frilasita A Yudhaputri, Edison Johar, Hidayat Trimarsanto, David H Muljono, Safarina G Malik, Khin Saw Myint, Amin Soebandrio
EPI_ISL_766047	RS Kramat 128	Eijkman Institute for Molecular Biology, Ministry of Research and Technology/National Agency for Research and Innovation	Frilasita A Yudhaputri, Edison Johar, Hidayat Trimarsanto, David H Muljono, Safarina G Malik, Khin Saw Myint, Amin Soebandrio
EPI_ISL_766046	RSUP Fatmawati	Eijkman Institute for Molecular Biology, Ministry of Research and Technology/National Agency for Research and Innovation	Frilasita A Yudhaputri, Edison Johar, Hidayat Trimarsanto, David H Muljono, Safarina G Malik, Khin Saw Myint, Amin Soebandrio
EPI_ISL_1340865	West Bandung Public Health	West Java Health Laboratory; School of Life Sciences and Technology, Institut Teknologi Bandung	Azzania Fibriani, Ema Rahmawati, Ryan Bayusantika Ristandi, Rifky Waluyajati Rachman, Cut Nur Cinthia Alamanda, Isak Solihin, Rini Robiani, Miftahul Faridl, Karimatu Khoirunnisa
EPI_ISL_1341793	West Bandung Public Health	West Java Health Laboratory; School of Life Sciences and Technology, Institut Teknologi Bandung	Azzania Fibriani, Ema Rahmawati, Ryan Bayusantika Ristandi, Rifky Waluyajati Rachman, Cut Nur Cinthia Alamanda, Isak Solihin, Rini Robiani, Miftahul Faridl, Karimatu Khoirunnisa
EPI_ISL_1341796	West Bandung Public Health	West Java Health Laboratory; School of Life Sciences and Technology, Institut Teknologi Bandung	Azzania Fibriani, Ema Rahmawati, Ryan Bayusantika Ristandi, Rifky Waluyajati Rachman, Cut Nur Cinthia Alamanda, Isak Solihin, Rini Robiani, Miftahul Faridl, Karimatu Khoirunnisa
EPI_ISL_538500	RS Prima Husada Cipta Medan North Sumatra	National Institute of Health Research and Development	Pawestri, HA; Subangkit; Puspa, KD; Nugraha, AA; Ikawati, HD; Pangesti, KNA; Soekarso, T; Paisal; Setiawaty, V.
EPI_ISL_538498	RSUD Soediono Madiun East Java	National Institute of Health Research and Development	Pawestri, HA; Subangkit; Puspa, KD; Nugraha, AA; Ikawati, HD; Pangesti, KNA; Soekarso, T; Paisal; Setiawaty, V.
EPI_ISL_528746	Immanuel Hospital	Molecular Genetics Laboratory-Faculty of Medicine-Universitas Padjadjaran; School of Life Sciences and Technology & School of Pharmacy-Institut Teknologi Bandung; Laboratorium Kesehatan Provinsi Jawa Barat	Yunia Sribudiani, Tri Hanggono Achmad, Mas Rizky A.A. Syamsunarno, Fensi Amalina, Catur Riani, Azzania Fibriani, Husna Nugrahapraja, Marselina Irasonia Tan, Tarwadi, Ema Rahmawati, Savira Ekawardhani, Hesti Lina Wiraswati, Ryan Bayusantika Ristandi, Rifky Waluyajati Rachman, Cut Nur Cinthia Alamanda, Lia Faridah, Hammam Riza, Sony Solistia Wirawan, Agung Eru Wibowo, Irvan Faizal
EPI_ISL_528748	Dinkes Provinsi Jawa Barat	School of Life Sciences and Technology & School of Pharmacy-Institut Teknologi Bandung; Molecular Genetics Laboratory-Faculty of Medicine-Universitas Padjadjaran; Laboratorium Kesehatan Provinsi Jawa Barat	Azzania Fibriani, Catur Riani, Marselina Irasonia Tan, Yunia Sribudiani, Husna Nugrahapraja, Tarwadi, Ema Rahmawati, Savira Ekawardhani, Hesti Lina Wiraswati, Ryan Bayusantika Ristandi, Rifky Waluyajati Rachman, Cut Nur Cinthia Alamanda, Lia Faridah, Gusti Ayu Prani Pradani, Adelina Khristiani Rahayu, Hammam Riza, Sony Solistia Wirawan, Agung Eru Wibowo, Irvan Faizal
EPI_ISL_528747	Santo Borromeus Hospital	School of Pharmacy & School of Life Sciences and Technology - Institut Teknologi Bandung; Molecular Genetics Laboratory-Faculty of Medicine-Universitas Padjadjaran; Laboratorium Kesehatan Provinsi Jawa Barat	Catur Riani, Marselina Irasonia Tan, Yunia Sribudiani, Azzania Fibriani, Husna Nugrahapraja, Tarwadi, Ema Rahmawati, Savira Ekawardhani, Hesti Lina Wiraswati, Ryan Bayusantika Ristandi, Rifky Waluyajati Rachman, Cut Nur Cinthia Alamanda, Lia Faridah, Miftahul Faridl, Karimatu Khoirunnisa, Hammam Riza, Sony Solistia Wirawan, Agung Eru Wibowo, Irvan Faizal
EPI_ISL_1398981	Subang Public Health	West Java Health Laboratory; School of Life Sciences and Technology, Institut Teknologi Bandung	Azzania Fibriani, Ema Rahmawati, Ryan Bayusantika Ristandi, Rifky Waluyajati Rachman, Cut Nur Cinthia Alamanda, Isak Solihin, Rini Robiani, Miftahul Faridl, Karimatu Khoirunnisa, Kamila Tania
EPI_ISL_947325	RSIA PKU Muhammadiyah	Eijkman Institute for Molecular Biology, Ministry of Research and Technology/National Agency for Research and Innovation	Sukma Oktavianthi, Willy Agustine, Edison Johar, Hidayat Trimarsanto, Iskandar Adnan, Lydia V. Panggalo, Frilasita A Yudhaputri, Safarina G Malik, Khin Saw Myint, Amin Soebandrio
EPI_ISL_1469273	Dinas Kesehatan Kabupaten Ponorogo	National Institute of Health Research and Development	Arie Ardiansyah Nugraha, Hana Apsari Pawestri, Subangkit, Kartika Dewi Puspa, Hartanti Dian Ikawati, Nelly Puspandari, Krisna Pangesti, Vivi Setiawaty
EPI_ISL_947309	RS Sentra Medika Cikarang	Eijkman Institute for Molecular Biology, Ministry of Research and Technology/National Agency for Research and Innovation	Lydia V. Panggalo, Sukma Oktavianthi, Willy Agustine, Edison Johar, Hidayat Trimarsanto, Iskandar Adnan, Frilasita A Yudhaputri, Safarina G Malik, Khin Saw Myint, Amin Soebandrio
EPI_ISL_947281	RSU Medika Dramaga	Eijkman Institute for Molecular Biology, Ministry of Research and Technology/National Agency for Research and Innovation	Hidayat Trimarsanto, Iskandar Adnan, Lydia V. Panggalo, Sukma Oktavianthi, Willy Agustine, Edison Johar, Frilasita A Yudhaputri, Safarina G Malik, Khin Saw Myint, Amin Soebandrio
EPI_ISL_947290	RS Hermina Bitung	Eijkman Institute for Molecular Biology, Ministry of Research and Technology/National Agency for Research and Innovation	Hidayat Trimarsanto, Iskandar Adnan, Lydia V. Panggalo, Sukma Oktavianthi, Willy Agustine, Edison Johar, Frilasita A Yudhaputri, Safarina G Malik, Khin Saw Myint, Amin Soebandrio
EPI_ISL_947287	RSIA PKU Muhammadiyah	Eijkman Institute for Molecular Biology, Ministry of Research and Technology/National Agency for Research and Innovation	Hidayat Trimarsanto, Iskandar Adnan, Lydia V. Panggalo, Sukma Oktavianthi, Willy Agustine, Edison Johar, Frilasita A Yudhaputri, Safarina G Malik, Khin Saw Myint, Amin Soebandrio
EPI_ISL_947278	RS Umum Ciputra Hospital Citragarden City	Eijkman Institute for Molecular Biology, Ministry of Research and Technology/National Agency for Research and Innovation	Hidayat Trimarsanto, Iskandar Adnan, Lydia V. Panggalo, Sukma Oktavianthi, Willy Agustine, Edison Johar, Frilasita A Yudhaputri, Safarina G Malik, Khin Saw Myint, Amin Soebandrio
EPI_ISL_947275	RS Umum Mulia Pajajaran	Eijkman Institute for Molecular Biology, Ministry of Research and Technology/National Agency for Research and Innovation	Frilasita A Yudhaputri, Hidayat Trimarsanto, Iskandar Adnan, Lydia V. Panggalo, Sukma Oktavianthi, Willy Agustine, Edison Johar, Safarina G Malik, Khin Saw Myint, Amin Soebandrio
EPI_ISL_947262	RS Qadr	Eijkman Institute for Molecular Biology, Ministry of Research and Technology/National Agency for Research and Innovation	Frilasita A Yudhaputri, Hidayat Trimarsanto, Iskandar Adnan, Lydia V. Panggalo, Sukma Oktavianthi, Willy Agustine, Edison Johar, Safarina G Malik, Khin Saw Myint, Amin Soebandrio
EPI_ISL_943548	National Institute of Health Research and Development	National Institute of Health Research and Development	Subangkit, Hana Apsari Pawestri, Kartika Dewi Puspa, Arie Ardiansyah Nugraha, Hartanti Dian Ikawati, Krisna Nur Andriana Pangesti, Yuni Rukminiati, Ririn Ramadhany, Agustiningsih, Kindi Adam, Holy Arif Wibowo, Triyani Soekarso, Ni Ketut Susilarini, Nurika Hariastuti, Ully Alfi Nikmah, Reni Herman, Nike Susanti, Herna, Tati Febriyanti, Natalie Laurencia Kipuw, Fauzul Muna, Irene Lorinda Indalao, N…
EPI_ISL_942960	National Institute of Health Research and Development	National Institute of Health Research and Development	Subangkit, Hana Apsari Pawestri, Kartika Dewi Puspa, Arie Ardiansyah Nugraha, Hartanti Dian Ikawati, Krisna Nur Andriana Pangesti, Yuni Rukminiati, Ririn Ramadhany, Agustiningsih, Kindi Adam, Holy Arif Wibowo, Triyani Soekarso, Ni Ketut Susilarini, Nurika Hariastuti, Ully Alfi Nikmah, Reni Herman, Nike Susanti, Herna, Tati Febriyanti, Natalie Laurencia Kipuw, Fauzul Muna, Irene Lorinda Indalao, N…
EPI_ISL_1341907	Subang Public Health	West Java Health Laboratory; School of Life Sciences and Technology, Institut Teknologi Bandung	Azzania Fibriani, Ema Rahmawati, Ryan Bayusantika Ristandi, Rifky Waluyajati Rachman, Cut Nur Cinthia Alamanda, Isak Solihin, Rini Robiani, Miftahul Faridl, Karimatu Khoirunnisa
EPI_ISL_576387	National Institute of Health Research and Development	National Institute of Health Research and Development	Pawestri, HA; Subangkit; Puspa, KD; Nugraha, AA; Ikawati, HD; Pangesti, KNA; Soekarso, T; Susilarini, NK; Hariastuti, NI; Nikmah, UA; Mursinah; Febriyani, A; Herman, R; Susanti, N; Herna; Febriyanti, T; Nurhadi, M; Paisal; Ramadhany, R; Agustiningsih; Kurniawati, J; Kipuw, NL; Muna, F; Indalau, IL; Adam, K; Wibowo, HA; Rizki, A; Puspandari, N; Setiawaty, V
EPI_ISL_1533062	Diagnostic and Research Center of Infectious Diseases, Medical Faculty, Andalas University	Diagnostic and Research Center of Infectious Diseases, Medical Faculty, Andalas University	Andani Eka Putra, Syafrizayanti, Ikhwan R. Sudji, Linosefa, Dede Rahman Agustian, Ayu Novita Trisnawati, Siskalil Fahma, Nia Ayuni Putri, Sekar Asri Tresnaningtyas, SM Rezvi, Fauzul Azhim, Dessy Arisanty, Gestina Aliska, Desmawati, Nita Afriani ,Syandrez Prima Putra, Juane Plantika Menra, Yolani Syaputri, Mutia Lailani
EPI_ISL_791987	RSUD dr. Loekmono Hadi Kudus	National Institute of Health Research and Development	Puspa, KD; Subangkit; Pawestri, HA; Ikawati, HD; Nugraha, AA; Khoiriyah, S; Pangesti, KNA; Soekarso, T; Puspandari, N; Setiawaty, V
EPI_ISL_1660420	Subang Public Health	West Java Health Laboratory; School of Life Sciences and Technology, Institut Teknologi Bandung	Azzania Fibriani, Ema Rahmawati, Ryan Bayusantika Ristandi, Rifky Waluyajati Rachman, Cut Nur Cinthia Alamanda, Rini Robiani, Miftahul Faridl, Karimatu Khoirunnisa, Aulia Saraswati Wicaksono
EPI_ISL_1660413	West Java Health Laboratory	West Java Health Laboratory; School of Life Sciences and Technology, Institut Teknologi Bandung	Azzania Fibriani, Ema Rahmawati, Ryan Bayusantika Ristandi, Rifky Waluyajati Rachman, Cut Nur Cinthia Alamanda, Rini Robiani, Miftahul Faridl, Karimatu Khoirunnisa, Aulia Saraswati Wicaksono
EPI_ISL_1660417	Subang Public Health	West Java Health Laboratory; School of Life Sciences and Technology, Institut Teknologi Bandung	Azzania Fibriani, Ema Rahmawati, Ryan Bayusantika Ristandi, Rifky Waluyajati Rachman, Cut Nur Cinthia Alamanda, Rini Robiani, Miftahul Faridl, Karimatu Khoirunnisa, Aulia Saraswati Wicaksono
EPI_ISL_1660415	West Bandung Public Health	West Java Health Laboratory; School of Life Sciences and Technology, Institut Teknologi Bandung	Azzania Fibriani, Ema Rahmawati, Ryan Bayusantika Ristandi, Rifky Waluyajati Rachman, Cut Nur Cinthia Alamanda, Rini Robiani, Miftahul Faridl, Karimatu Khoirunnisa, Aulia Saraswati Wicaksono
EPI_ISL_1660414	Mitra Kasih Hospital	West Java Health Laboratory; School of Life Sciences and Technology, Institut Teknologi Bandung	Azzania Fibriani, Ema Rahmawati, Ryan Bayusantika Ristandi, Rifky Waluyajati Rachman, Cut Nur Cinthia Alamanda, Rini Robiani, Miftahul Faridl, Karimatu Khoirunnisa, Aulia Saraswati Wicaksono
EPI_ISL_1660412	AMC Cileunyi Hospital	West Java Health Laboratory; School of Life Sciences and Technology, Institut Teknologi Bandung	Azzania Fibriani, Ema Rahmawati, Ryan Bayusantika Ristandi, Rifky Waluyajati Rachman, Cut Nur Cinthia Alamanda, Rini Robiani, Miftahul Faridl, Karimatu Khoirunnisa, Aulia Saraswati Wicaksono
EPI_ISL_1660419	Santosa Kopo Hospital	West Java Health Laboratory; School of Life Sciences and Technology, Institut Teknologi Bandung	Azzania Fibriani, Ema Rahmawati, Ryan Bayusantika Ristandi, Rifky Waluyajati Rachman, Cut Nur Cinthia Alamanda, Rini Robiani, Miftahul Faridl, Karimatu Khoirunnisa, Aulia Saraswati Wicaksono
EPI_ISL_1660418	AMC Cileunyi Hospital	West Java Health Laboratory; School of Life Sciences and Technology, Institut Teknologi Bandung	Azzania Fibriani, Ema Rahmawati, Ryan Bayusantika Ristandi, Rifky Waluyajati Rachman, Cut Nur Cinthia Alamanda, Rini Robiani, Miftahul Faridl, Karimatu Khoirunnisa, Aulia Saraswati Wicaksono
EPI_ISL_1634442	Mitra Kasih Hospital	West Java Health Laboratory; School of Life Sciences and Technology, Institut Teknologi Bandung	Azzania Fibriani, Ema Rahmawati, Ryan Bayusantika Ristandi, Rifky Waluyajati Rachman, Cut Nur Cinthia Alamanda, Rini Robiani, Miftahul Faridl, Karimatu Khoirunnisa, Aulia Saraswati Wicaksono
EPI_ISL_1118280	Merial Health Hospital, Jakarta	Biosafety Level-3 Laboratory, Indonesian Institute of Sciences (LIPI)	Anik Budhi Dharmayanthi, Ade Andriani, Hariyatun, Asep M. Ridwanuloh, Syam Budi Iryanto, Eko Wahyu Putro, Gita Syahputra, Susanti, Inswasti Cahyani, Matthew W. Loose, Mohammad Ilyas, Wien Kusharyoto
EPI_ISL_1622434	RS Permata Cibubur	Eijkman Institute for Molecular Biology, Ministry of Research and Technology/National Agency for Research and Innovation	Iskandar Adnan, Sukma Oktavianthi, Edison Johar, Frilasita A Yudhaputri, Muhammad Rezki Rasyak, Willy Agustine, Hidayat Trimarsanto, Lydia V. Panggalo, Safarina G Malik, Khin Saw Myint, Amin Soebandrio
EPI_ISL_1622433	RSJ Dr. Soeharto Heerdjan	Eijkman Institute for Molecular Biology, Ministry of Research and Technology/National Agency for Research and Innovation	Muhammad Rezki Rasyak, Willy Agustine, Hidayat Trimarsanto, Lydia V. Panggalo, Iskandar Adnan, Sukma Oktavianthi, Edison Johar, Frilasita A Yudhaputri, Safarina G Malik, Khin Saw Myint, Amin Soebandrio
EPI_ISL_1622431	RS Sentra Medika Cikarang	Eijkman Institute for Molecular Biology, Ministry of Research and Technology/National Agency for Research and Innovation	Muhammad Rezki Rasyak, Willy Agustine, Hidayat Trimarsanto, Lydia V. Panggalo, Iskandar Adnan, Sukma Oktavianthi, Edison Johar, Frilasita A Yudhaputri, Safarina G Malik, Khin Saw Myint, Amin Soebandrio
EPI_ISL_1622428	RS Mitra Keluarga Gading Serpong	Eijkman Institute for Molecular Biology, Ministry of Research and Technology/National Agency for Research and Innovation	Muhammad Rezki Rasyak, Willy Agustine, Hidayat Trimarsanto, Lydia V. Panggalo, Iskandar Adnan, Sukma Oktavianthi, Edison Johar, Frilasita A Yudhaputri, Safarina G Malik, Khin Saw Myint, Amin Soebandrio
EPI_ISL_1622425	RS Mitra Keluarga Kelapa Gading	Eijkman Institute for Molecular Biology, Ministry of Research and Technology/National Agency for Research and Innovation	Muhammad Rezki Rasyak, Willy Agustine, Hidayat Trimarsanto, Lydia V. Panggalo, Iskandar Adnan, Sukma Oktavianthi, Edison Johar, Frilasita A Yudhaputri, Safarina G Malik, Khin Saw Myint, Amin Soebandrio
EPI_ISL_1622385	RS Harapan Bunda	Eijkman Institute for Molecular Biology, Ministry of Research and Technology/National Agency for Research and Innovation	Lydia V. Panggalo, Iskandar Adnan, Sukma Oktavianthi, Edison Johar, Frilasita A Yudhaputri, Muhammad Rezki Rasyak, Willy Agustine, Hidayat Trimarsanto, Safarina G Malik, Khin Saw Myint, Amin Soebandrio
EPI_ISL_1615617	Kuningan Public Health	West Java Health Laboratory; School of Life Sciences and Technology, Institut Teknologi Bandung	Azzania Fibriani, Ema Rahmawati, Ryan Bayusantika Ristandi, Rifky Waluyajati Rachman, Cut Nur Cinthia Alamanda, Rini Robiani, Miftahul Faridl, Karimatu Khoirunnisa, Aulia Saraswati Wicaksono
EPI_ISL_906052	RSA UGM	Genetics Working Group (Pokja Genetik) Faculty of Medicine, Public Health and Nursing Universitas Gadjah Mada (FK-KMK UGM); Disease Investigation Center Wates Ministry of Agriculture Indonesia; Department of Microbiology FK-KMK UGM; Laboratorium Diagnostik Yayasan Tahija World Mosquito Program (WMP) Yogyakarta Center for Tropical Medicine FK-KMK UGM; Integrated Research center FK-KMK UGM; Departm…	Gunadi, Hendra Wibawa, Marcellus, Mohamad S. Hakim, Edwin W. Daniwijaya, Ludhang P. Rizki, Endah Supriyati, Eggi Arguni, Titik Nuryastuti, Tri Wibawa, Dwi AA Nugrahaningsih, Afiahayati, Siswanto, Kristy Iskandar, Nungki Anggorowati, William Widitjiarso, Untung Riawan
EPI_ISL_889011	RSU Permata Cibubur	Eijkman Institute for Molecular Biology, Ministry of Research and Technology/National Agency for Research and Innovation	Hidayat Trimarsanto, Iskandar Adnan, Lydia V. Panggalo, Sukma Oktavianthi, Willy Agustine, Edison Johar, Frilasita A Yudhaputri, Safarina G Malik, Khin Saw Myint, Amin Soebandrio
EPI_ISL_889003	RS Mitra Keluarga Gading Serpong	Eijkman Institute for Molecular Biology, Ministry of Research and Technology/National Agency for Research and Innovation	Willy Agustine, Edison Johar, Hidayat Trimarsanto, Iskandar Adnan, Lydia V. Panggalo, Sukma Oktavianthi, Frilasita A Yudhaputri, Safarina G Malik, Khin Saw Myint, Amin Soebandrio
EPI_ISL_888997	RSU Asysyifaa	Eijkman Institute for Molecular Biology, Ministry of Research and Technology/National Agency for Research and Innovation	Sukma Oktavianthi, Willy Agustine, Edison Johar, Hidayat Trimarsanto, Iskandar Adnan, Lydia V. Panggalo, Frilasita A Yudhaputri, Safarina G Malik, Khin Saw Myint, Amin Soebandrio
EPI_ISL_877456	Primasatya Husada Citra Hospital	Institute of Tropical Disease, Universitas Airlangga	Krisnoadi Rahardjo, Aldise M Nastri, Jezzy R Dewantari, Rima R Prasetya, Pudji Djanuartono, Gatot Soegiarto, Laksmi Wulandari, Resti Yudhawati, Soetjipto, Yasuko Mori, Maria I Lusida, Kazufumi Shimizu
EPI_ISL_877458	Anwar Medika General Hospital	Institute of Tropical Disease, Universitas Airlangga	Jezzy R Dewantari, Rima R Prasetya, Krisnoadi Rahardjo, Aldise M Nastri, Nungky Taniasari, Gatot Soegiarto, Laksmi Wulandari, Resti Yudhawati, Soetjipto, Yasuko Mori, Maria I Lusida, Kazufumi Shimizu
EPI_ISL_877457	Primasatya Husada Citra Hospital	Institute of Tropical Disease, Universitas Airlangga	Aldise M Nastri, Jezzy R Dewantari, Rima R Prasetya, Krisnoadi Rahardjo, Pudji Djanuartono, Gatot Soegiarto, Laksmi Wulandari, Resti Yudhawati, Soetjipto, Yasuko Mori, Maria I Lusida, Kazufumi Shimizu
EPI_ISL_877459	Darmo Hospital	Institute of Tropical Disease, Universitas Airlangga	Rima R Prasetya, Krisnoadi Rahardjo, Aldise M Nastri, Jezzy R Dewantari, Sulung Budianto, Gatot Soegiarto, Laksmi Wulandari, Resti Yudhawati, Soetjipto, Yasuko Mori, Maria I Lusida, Kazufumi Shimizu
EPI_ISL_877460	Siti Khodijah Hospital	Institute of Tropical Disease, Universitas Airlangga	Maria I Lusida, Krisnoadi Rahardjo, Aldise M Nastri, Jezzy R Dewantari, Rima R Prasetya, Muhammad Hamdan, Gatot Soegiarto, Laksmi Wulandari, Resti Yudhawati, Soetjipto, Yasuko Mori, Kazufumi Shimizu
EPI_ISL_877422	Citra Medika Hospital	Institute of Tropical Disease, Universitas Airlangga	Rima R Prasetya, Krisnoadi Rahardjo, Aldise M Nastri, Jezzy R Dewantari, Wahidah Rachmaniyah, Gatot Soegiarto, Laksmi Wulandari, Resti Yudhawati, Soetjipto, Yasuko Mori, Maria I Lusida, Kazufumi Shimizu
EPI_ISL_877538	Siti Khodijah Hospital	Institute of Tropical Disease, Universitas Airlangga	Krisnoadi Rahardjo, Aldise M Nastri, Jezzy R Dewantari, Rima R Prasetya, Muhammad Hamdan, Gatot Soegiarto, Laksmi Wulandari, Resti Yudhawati, Soetjipto, Yasuko Mori, Maria I Lusida, Kazufumi Shimizu
EPI_ISL_877419	Siti Khodijah Hospital	Institute of Tropical Disease, Universitas Airlangga	Krisnoadi Rahardjo, Aldise M Nastri, Jezzy R Dewantari, Rima R Prasetya, Muhammad Hamdan, Gatot Soegiarto, Laksmi Wulandari, Resti Yudhawati, Yasuko Mori, Soetjipto, Kazufumi Shimizu, Maria I Lusida
EPI_ISL_872188	RSUP Dr. Sardjito	Genetics Working Group (Pokja Genetik) Faculty of Medicine, Public Health and Nursing Universitas Gadjah Mada (FK-KMK UGM); Disease Investigation Center Wates Ministry of Agriculture Indonesia; Department of Microbiology FK-KMK UGM; Laboratorium Diagnostik Yayasan Tahija World Mosquito Program (WMP) Yogyakarta Center for Tropical Medicine FK-KMK UGM; Integrated Research Center FK-KMK UGM; Departm…	Gunadi, Hendra Wibawa, . Marcellus, Mohamad S. Hakim, Edwin W. Daniwijaya, Ludhang P. Rizki, Endah Supriyati, Eggi Arguni, Titik Nuryastuti, Tri Wibawa, Dwi AA Nugrahaningsih, Afiahayati, Siswanto, Kristy Iskandar, Nungki Anggorowati, Ika Trisnawati, Sumardi, Eko Budiono, Bambang Sigit Riyanto, Heni Retnowulan, Munawar Gani, Satria Maulana, Nur Rahmi Ananda, Riat El Khair, Yunika Puspadewi, Osman…
EPI_ISL_872189	RSUP Dr. Sardjito	Genetics Working Group (Pokja Genetik) Faculty of Medicine, Public Health and Nursing Universitas Gadjah Mada (FK-KMK UGM); Disease Investigation Center Wates Ministry of Agriculture Indonesia; Department of Microbiology FK-KMK UGM; Laboratorium Diagnostik Yayasan Tahija World Mosquito Program (WMP) Yogyakarta Center for Tropical Medicine FK-KMK UGM; Integrated Research Center FK-KMK UGM; Departm…	Gunadi, Hendra Wibawa, . Marcellus, Mohamad S. Hakim, Edwin W. Daniwijaya, Ludhang P. Rizki, Endah Supriyati, Eggi Arguni, Titik Nuryastuti, Tri Wibawa, Dwi AA Nugrahaningsih, Afiahayati, Siswanto, Kristy Iskandar, Nungki Anggorowati, Ika Trisnawati, Sumardi, Eko Budiono, Bambang Sigit Riyanto, Heni Retnowulan, Munawar Gani, Satria Maulana, Nur Rahmi Ananda, Riat El Khair, Yunika Puspadewi, Osman…
EPI_ISL_516800	Rumah Sakit Akademik Universitas Gadjah Mada	Genetics Working Group (Pokja Genetik) Faculty of Medicine, Public Health and Nursing Universitas Gadjah Mada (FK-KMK UGM); Disease Investigation Center Wates Ministry of Agriculture Indonesia; Department of Microbiology FK-KMK UGM; Laboratorium Diagnostik Yayasan Tahija World Mosquito Program (WMP) Yogyakarta Center for Tropical Medicine FK-KMK UGM; Integrated Research center FK-KMK UGM; Departm…	Gunadi, Hendra Wibawa, . Marcellus, Mohamad S. Hakim, Edwin W. Daniwijaya, Ludhang P. Rizki, Endah Supriyati, Eggi Arguni, Titik Nuryastuti, Tri Wibawa, Dwi AA Nugrahaningsih, Afiahayati, Siswanto, Alvin S. Kalim, Desyifa Mursalin
EPI_ISL_862041	RSUP Dr. Sardjito	Genetics Working Group (Pokja Genetik) Faculty of Medicine, Public Health and Nursing Universitas Gadjah Mada (FK-KMK UGM); Disease Investigation Center Wates Ministry of Agriculture Indonesia; Department of Microbiology FK-KMK UGM; Laboratorium Diagnostik Yayasan Tahija World Mosquito Program (WMP) Yogyakarta Center for Tropical Medicine FK-KMK UGM; Integrated Research Center FK-KMK UGM; Departm…	Gunadi, Hendra Wibawa, . Marcellus, Mohamad S. Hakim, Edwin W. Daniwijaya, Ludhang P. Rizki, Endah Supriyati, Eggi Arguni, Titik Nuryastuti, Tri Wibawa, Dwi AA Nugrahaningsih, Afiahayati, Siswanto, Kristy Iskandar, Nungki Anggorowati, Ika Trisnawati, Sumardi, Eko Budiono, Bambang Sigit Riyanto, Heni Retnowulan, Munawar Gani, Satria Maulana, Nur Rahmi Ananda, Riat El Khair, Yunika Puspadewi, Osman…
EPI_ISL_1534690	BTKLPP kelas 1 Batam	National Institute of Health Research and Development	Hana Apsari Pawestri, Subangkit, Kartika Dewi Puspa, Arie Ardiansyah Nugraha, Hartanti Dian Ikawati, Nelly Puspandari, Krisna Pangesti, Budi Santosa, Ismail, Ida Neni Haryanti, Vivi Setiawaty
EPI_ISL_1534701	Fakultas kedokteran Universitas Sumatra Utara	National Institute of Health Research and Development	Hartanti Dian Ikawati, Hana Apsari Pawestri, Subangkit, Kartika Dewi Puspa, Arie Ardiansyah Nugraha, Krisna Pangesti, Nelly Puspandari, Vivi Setiawaty
EPI_ISL_1533100	Diagnostic and Research Center of Infectious Diseases, Medical Faculty, Andalas University	Diagnostic and Research Center of Infectious Diseases, Medical Faculty, Andalas University	Andani Eka Putra, Syafrizayanti, Ikhwan R. Sudji, Linosefa, Dede Rahman Agustian, Ayu Novita Trisnawati, Siskalil Fahma, Nia Ayuni Putri, Sekar Asri Tresnaningtyas, SM Rezvi, Fauzul Azhim, Dessy Arisanty, Gestina Aliska, Desmawati, Nita Afriani ,Syandrez Prima Putra, Juane Plantika Menra, Yolani Syaputri, Mutia Lailani
EPI_ISL_1533101	Diagnostic and Research Center of Infectious Diseases, Medical Faculty, Andalas University	Diagnostic and Research Center of Infectious Diseases, Medical Faculty, Andalas University	Andani Eka Putra, Syafrizayanti, Ikhwan R. Sudji, Linosefa, Dede Rahman Agustian, Ayu Novita Trisnawati, Siskalil Fahma, Nia Ayuni Putri, Sekar Asri Tresnaningtyas, SM Rezvi, Fauzul Azhim, Dessy Arisanty, Gestina Aliska, Desmawati, Nita Afriani ,Syandrez Prima Putra, Juane Plantika Menra, Yolani Syaputri, Mutia Lailani
EPI_ISL_1533034	Diagnostic and Research Center of Infectious Diseases, Medical Faculty, Andalas University	Diagnostic and Research Center of Infectious Diseases, Medical Faculty, Andalas University	Andani Eka Putra, Syafrizayanti, Ikhwan R. Sudji, Linosefa, Dede Rahman Agustian, Ayu Novita Trisnawati, Siskalil Fahma, Nia Ayuni Putri, Sekar Asri Tresnaningtyas, SM Rezvi, Fauzul Azhim, Dessy Arisanty, Gestina Aliska, Desmawati, Nita Afriani ,Syandrez Prima Putra, Juane Plantika Menra, Yolani Syaputri, Mutia Lailani
EPI_ISL_1533051	Diagnostic and Research Center of Infectious Diseases, Medical Faculty, Andalas University	Diagnostic and Research Center of Infectious Diseases, Medical Faculty, Andalas University	Andani Eka Putra, Syafrizayanti, Ikhwan R. Sudji, Linosefa, Dede Rahman Agustian, Ayu Novita Trisnawati, Siskalil Fahma, Nia Ayuni Putri, Sekar Asri Tresnaningtyas, SM Rezvi, Fauzul Azhim, Dessy Arisanty, Gestina Aliska, Desmawati, Nita Afriani ,Syandrez Prima Putra, Juane Plantika Menra, Yolani Syaputri, Mutia Lailani
EPI_ISL_1533047	Diagnostic and Research Center of Infectious Diseases, Medical Faculty, Andalas University	Diagnostic and Research Center of Infectious Diseases, Medical Faculty, Andalas University	Andani Eka Putra, Syafrizayanti, Ikhwan R. Sudji, Linosefa, Dede Rahman Agustian, Ayu Novita Trisnawati, Siskalil Fahma, Nia Ayuni Putri, Sekar Asri Tresnaningtyas, SM Rezvi, Fauzul Azhim, Dessy Arisanty, Gestina Aliska, Desmawati, Nita Afriani ,Syandrez Prima Putra, Juane Plantika Menra, Yolani Syaputri, Mutia Lailani
EPI_ISL_1533063	Diagnostic and Research Center of Infectious Diseases, Medical Faculty, Andalas University	Diagnostic and Research Center of Infectious Diseases, Medical Faculty, Andalas University	Andani Eka Putra, Syafrizayanti, Ikhwan R. Sudji, Linosefa, Dede Rahman Agustian, Ayu Novita Trisnawati, Siskalil Fahma, Nia Ayuni Putri, Sekar Asri Tresnaningtyas, SM Rezvi, Fauzul Azhim, Dessy Arisanty, Gestina Aliska, Desmawati, Nita Afriani ,Syandrez Prima Putra, Juane Plantika Menra, Yolani Syaputri, Mutia Lailani
EPI_ISL_1533066	Diagnostic and Research Center of Infectious Diseases, Medical Faculty, Andalas University	Diagnostic and Research Center of Infectious Diseases, Medical Faculty, Andalas University	Andani Eka Putra, Syafrizayanti, Ikhwan R. Sudji, Linosefa, Dede Rahman Agustian, Ayu Novita Trisnawati, Siskalil Fahma, Nia Ayuni Putri, Sekar Asri Tresnaningtyas, SM Rezvi, Fauzul Azhim, Dessy Arisanty, Gestina Aliska, Desmawati, Nita Afriani ,Syandrez Prima Putra, Juane Plantika Menra, Yolani Syaputri, Mutia Lailani
EPI_ISL_1533074	Diagnostic and Research Center of Infectious Diseases, Medical Faculty, Andalas University	Diagnostic and Research Center of Infectious Diseases, Medical Faculty, Andalas University	Andani Eka Putra, Syafrizayanti, Ikhwan R. Sudji, Linosefa, Dede Rahman Agustian, Ayu Novita Trisnawati, Siskalil Fahma, Nia Ayuni Putri, Sekar Asri Tresnaningtyas, SM Rezvi, Fauzul Azhim, Dessy Arisanty, Gestina Aliska, Desmawati, Nita Afriani ,Syandrez Prima Putra, Juane Plantika Menra, Yolani Syaputri, Mutia Lailani
EPI_ISL_1533085	Diagnostic and Research Center of Infectious Diseases, Medical Faculty, Andalas University	Diagnostic and Research Center of Infectious Diseases, Medical Faculty, Andalas University	Andani Eka Putra, Syafrizayanti, Ikhwan R. Sudji, Linosefa, Dede Rahman Agustian, Ayu Novita Trisnawati, Siskalil Fahma, Nia Ayuni Putri, Sekar Asri Tresnaningtyas, SM Rezvi, Fauzul Azhim, Dessy Arisanty, Gestina Aliska, Desmawati, Nita Afriani ,Syandrez Prima Putra, Juane Plantika Menra, Yolani Syaputri, Mutia Lailani
EPI_ISL_1533075	Diagnostic and Research Center of Infectious Diseases, Medical Faculty, Andalas University	Diagnostic and Research Center of Infectious Diseases, Medical Faculty, Andalas University	Andani Eka Putra, Syafrizayanti, Ikhwan R. Sudji, Linosefa, Dede Rahman Agustian, Ayu Novita Trisnawati, Siskalil Fahma, Nia Ayuni Putri, Sekar Asri Tresnaningtyas, SM Rezvi, Fauzul Azhim, Dessy Arisanty, Gestina Aliska, Desmawati, Nita Afriani ,Syandrez Prima Putra, Juane Plantika Menra, Yolani Syaputri, Mutia Lailani
EPI_ISL_1533076	Diagnostic and Research Center of Infectious Diseases, Medical Faculty, Andalas University	Diagnostic and Research Center of Infectious Diseases, Medical Faculty, Andalas University	Andani Eka Putra, Syafrizayanti, Ikhwan R. Sudji, Linosefa, Dede Rahman Agustian, Ayu Novita Trisnawati, Siskalil Fahma, Nia Ayuni Putri, Sekar Asri Tresnaningtyas, SM Rezvi, Fauzul Azhim, Dessy Arisanty, Gestina Aliska, Desmawati, Nita Afriani ,Syandrez Prima Putra, Juane Plantika Menra, Yolani Syaputri, Mutia Lailani
EPI_ISL_1533079	Diagnostic and Research Center of Infectious Diseases, Medical Faculty, Andalas University	Diagnostic and Research Center of Infectious Diseases, Medical Faculty, Andalas University	Andani Eka Putra, Syafrizayanti, Ikhwan R. Sudji, Linosefa, Dede Rahman Agustian, Ayu Novita Trisnawati, Siskalil Fahma, Nia Ayuni Putri, Sekar Asri Tresnaningtyas, SM Rezvi, Fauzul Azhim, Dessy Arisanty, Gestina Aliska, Desmawati, Nita Afriani ,Syandrez Prima Putra, Juane Plantika Menra, Yolani Syaputri, Mutia Lailani
EPI_ISL_833497	Klinik Apotek Dein, Jakarta, Indonesia	Biosafety Level-3 Laboratory, Indonesian Institute of Sciences (LIPI)	Syam Budi Iryanto, Andri Wardiana, Anggia Prasetyoputri, Anik Budhi Dharmayanthi, Isa Nuryana, Ade Andriani, Ahmad Fathoni, Saiful anwar, Pamella Apriliana, Ratih Asmana Ningrum
EPI_ISL_833498	Kartika Pulomas Hospital, Jakarta, Indonesia	Biosafety Level-3 Laboratory, Indonesian Institute of Sciences (LIPI)	Anggia Prasetyoputri, Isa Nuryana, Ade Andriani, Anik Budhi Dharmayanthi, Syam Budi Iryanto, Andri Wardiana, Ahmad Fathoni, Winda Tasia, Pinka Alisa Diena Shafa, Ratih Asmana Ningrum
EPI_ISL_833493	RS PMI Bogor, Indonesia	Biosafety Level-3 Laboratory, Indonesian Institute of Sciences (LIPI)	Isa Nuryana, Ade Andriani, Anik Budhi Dharmayanthi, Syam Budi Iryanto, Andri Wardiana, Anggia Prasetyoputri, Ahmad Fathoni, Indriawati, Nurulliawaty, Ratih Asmana Ningrum
EPI_ISL_833392	RSU Sayang Bunda, Makasar,Indonesia	Biosafety Level-3 Laboratory, Indonesian Institute of Sciences (LIPI)	Anggia Prasetyoputri, Isa Nuryana, Ade Andriani, Anik Budhi Dharmayanthi, Syam Budi Iryanto, Andri Wardiana, Ahmad Fathoni, Dini Nurdiani, Wahyuni, Ratih Asmana Ningrum
EPI_ISL_833500	Klinik Apotek Dein, Jakarta, Indonesia	Biosafety Level-3 Laboratory, Indonesian Institute of Sciences (LIPI)	Anik Budhi Dharmayanthi, Syam Budi Iryanto, Andri Wardiana, Anggia Prasetyoputri, Isa Nuryana, Ade Andriani, Ahmad Fathoni, Ratih Asmana Ningrum
EPI_ISL_759701	RS UNS, Surakarta	UNS/RS-UNS, Faculty of Medicine	Betty Suryawati, Yulia Sari, Hartono, Maryani, Afif Avicenna Gufron, HanaHana Apsari Pawestri, Kartika Dewi Puspa, Hartanti Dian Ika, Arie Ardiansyah Nugraha, Vivi Setiawaty.
EPI_ISL_707692	Medical Research Center, Faculty of Medicine, Syarif Hidayatullah State Islamic University Jakarta	Medical Research Center, Faculty of Medicine, Syarif Hidayatullah State Islamic University Jakarta	Chris Adhiyanto, Laifa Hendarmin, Erike Suwarsono, Zeti Harriyati, Rini Puspitaningrum, Ferania Mela, Dennis Nurjadi
EPI_ISL_766044	RSUP Fatmawati	Eijkman Institute for Molecular Biology, Ministry of Research and Technology/National Agency for Research and Innovation	Frilasita A Yudhaputri, Edison Johar, Hidayat Trimarsanto, David H Muljono, Safarina G Malik, Khin Saw Myint, Amin Soebandrio
EPI_ISL_791981	Balai Litbang Aceh	National Institute of Health Research and Development	Ikawati, HD; Subangkit; Pawestri, HA; Nugraha, AA; Puspa, KD; Ichwansyah, F; Fitria, E; Pangesti, KNA; Soekarso, T; Puspandari, N; Setiawaty, V
EPI_ISL_791986	RSUD Morotai Maluku Utara	National Institute of Health Research and Development	Subangkit; Pawestri, HA; Ikawati, HD; Nugraha, AA; Puspa, KD; Denggo, SD; Pangesti, KNA; Soekarso, T; Puspandari, N; Setiawaty, V
EPI_ISL_1469236	Diagnostic and Research Center of Infectious Diseases, Medical Faculty, Andalas University	Diagnostic and Research Center of Infectious Diseases, Medical Faculty, Andalas University	Andani Eka Putra, Syafrizayanti, Ikhwan R. Sudji, Linosefa, Dede Rahman Agustian, Ayu Novita Trisnawati, Siskalil Fahma, Nia Ayuni Putri, Sekar Asri Tresnaningtyas, SM Rezvi, Fauzul Azhim, Dessy Arisanty, Gestina Aliska, Desmawati, Nita Afriani ,Syandrez Prima Putra, Juane Plantika Menra, Yolani Syaputri, Mutia Lailani
EPI_ISL_1469274	Dinas Kesehatan Kabupaten Ponorogo	National Institute of Health Research and Development	Arie Ardiansyah Nugraha, Hana Apsari Pawestri, Subangkit, Kartika Dewi Puspa, Hartanti Dian Ikawati, Nelly Puspandari, Krisna Pangesti, Vivi Setiawaty
EPI_ISL_1447360	Diagnostic and Research Center of Infectious Diseases, Medical Faculty, Andalas University	Diagnostic and Research Center of Infectious Diseases, Medical Faculty, Andalas University	Andani Eka Putra, Syafrizayanti, Ikhwan R. Sudji, Linosefa, Dede Rahman Agustian, Ayu Novita Trisnawati, Siskalil Fahma, Nia Ayuni Putri, Sekar Asri Tresnaningtyas, SM Rezvi, Fauzul Azhim, Dessy Arisanty, Gestina Aliska, Desmawati, Nita Afriani ,Syandrez Prima Putra, Juane Plantika Menra, Yolani Syaputri, Mutia Lailani
EPI_ISL_1447352	Diagnostic and Research Center of Infectious Diseases, Medical Faculty, Andalas University	Diagnostic and Research Center of Infectious Diseases, Medical Faculty, Andalas University	Andani Eka Putra, Syafrizayanti, Ikhwan R. Sudji, Linosefa, Dede Rahman Agustian, Ayu Novita Trisnawati, Siskalil Fahma, Nia Ayuni Putri, Sekar Asri Tresnaningtyas, SM Rezvi, Fauzul Azhim, Dessy Arisanty, Gestina Aliska, Desmawati, Nita Afriani ,Syandrez Prima Putra, Juane Plantika Menra, Yolani Syaputri, Mutia Lailani
EPI_ISL_1447353	Diagnostic and Research Center of Infectious Diseases, Medical Faculty, Andalas University	Diagnostic and Research Center of Infectious Diseases, Medical Faculty, Andalas University	Andani Eka Putra, Syafrizayanti, Ikhwan R. Sudji, Linosefa, Dede Rahman Agustian, Ayu Novita Trisnawati, Siskalil Fahma, Nia Ayuni Putri, Sekar Asri Tresnaningtyas, SM Rezvi, Fauzul Azhim, Dessy Arisanty, Gestina Aliska, Desmawati, Nita Afriani ,Syandrez Prima Putra, Juane Plantika Menra, Yolani Syaputri, Mutia Lailani
EPI_ISL_1447336	Diagnostic and Research Center of Infectious Diseases, Medical Faculty, Andalas University	Diagnostic and Research Center of Infectious Diseases, Medical Faculty, Andalas University	Andani Eka Putra, Syafrizayanti, Ikhwan R. Sudji, Linosefa, Dede Rahman Agustian, Ayu Novita Trisnawati, Siskalil Fahma, Nia Ayuni Putri, Sekar Asri Tresnaningtyas, SM Rezvi, Fauzul Azhim, Dessy Arisanty, Gestina Aliska, Desmawati, Nita Afriani ,Syandrez Prima Putra, Juane Plantika Menra, Yolani Syaputri, Mutia Lailani
EPI_ISL_1824607	PKC Jagakarsa	National Institute of Health Research and Development	Vivi Setiawaty, Hana Apsari Pawestri, Subangkit, Kartika Dewi Puspa, Arie Ardiansyah Nugraha, Hartanti Dian Ikawati, Krisna Pangesti, Nelly Puspandari
EPI_ISL_1041030	Dr. Cipto Mangunkusumo (RSCM) Hospital	Faculty of Medicine, Universitas Indonesia	Rina La Distia Nora, Mei Riasanti, Rani Dwi Ningtias, Ari Fahrial Syam
EPI_ISL_1020198	RS Trimitra, Bogor, West java	Biosafety Level-3 Laboratory, Indonesian Institute of Sciences (LIPI)	Sri Swasthikawati, Linda Sukmarini, Idris, Masrukhin, Alfi T. Fathurahman, Eko Wahyu Putro, Ratih Asmana Ningrum, Sugiyono Saputra
EPI_ISL_1020194	UMMI Hospital, Bogor, West Java	Biosafety Level-3 Laboratory, Indonesian Institute of Sciences (LIPI)	Anggia Prasetyoputri, Isa Nuryana, Sri Swasthikawati, Sugiyono Saputra, Syam Budi Iryanto, Gita Syahputra, Ratih Asmana Ningrum
EPI_ISL_1020193	RS PMI, Bogor, West Java	Biosafety Level-3 Laboratory, Indonesian Institute of Sciences (LIPI)	Anggia Prasetyoputri, Isa Nuryana, Sri Swasthikawati, Sugiyono Saputra, Syam Budi Iryanto, Eko Wahyu Putro, Fahrurrozi, Ratih Asmana Ningrum
EPI_ISL_1020197	Dinkes, Bogor, West Java	Biosafety Level-3 Laboratory, Indonesian Institute of Sciences (LIPI)	Anik Budhi Dharmayanthi, Ade Andriani, Hariyatun, Asep M. Ridwanuloh, Syam Budi Iryanto, Eko Wahyu Putro, Gita Syahputra, Susanti, Inswasti Cahyani, Matthew W. Loose, Mohammad Ilyas, Wien Kusharyoto
EPI_ISL_1020196	RS PMI, Bogor, West Java	Biosafety Level-3 Laboratory, Indonesian Institute of Sciences (LIPI)	Anggia Prasetyoputri, Isa Nuryana, Sri Swasthikawati, Sugiyono Saputra, Syam Budi Iryanto, Eko Wahyu Putro, Ratih Asmana Ningrum
EPI_ISL_1020192	Melania Hospital, Bagor , west Java	Biosafety Level-3 Laboratory, Indonesian Institute of Sciences (LIPI)	Anik Budhi Dharmayanthi, Ade Andriani, Hariyatun, Asep M. Ridwanuloh, Syam Budi Iryanto, Eko Wahyu Putro, Gita Syahputra, Susanti, Inswasti Cahyani, Matthew W. Loose, Mohammad Ilyas, Wien Kusharyoto
EPI_ISL_1020195	Melania Hospital, Bogor , West Java	Biosafety Level-3 Laboratory, Indonesian Institute of Sciences (LIPI)	Anggia Prasetyoputri, Erwin Hasrianda, Herjuno A. Nugroho, Nova Dhilla Yanthi, Fahrurrozi, Syam Budi Iryanto, Gita Syahputra, Ratih Asmana Ningrum
EPI_ISL_1020206	Qadr Hospital, Tangerang, Banten	Biosafety Level-3 Laboratory, Indonesian Institute of Sciences (LIPI)	Anggia Prasetyoputri, Isa Nuryana, Sri Swasthikawati, Sugiyono Saputra, Syam Budi Iryanto, Eko Wahyu Putro, Gita Syahputra, Ari Sulistyo Wulandari, Ratih Asmana Ningrum
EPI_ISL_1020202	RS Trimitra, Bogor, West java	Biosafety Level-3 Laboratory, Indonesian Institute of Sciences (LIPI)	Isa Nuryana, Syaiful Rizal, Indriawati, Ari S. Wulandari, Syam Budi Iryanto, Ratih Asmana Ningrum, Andri Wardiana, Sugiyono Saputra
EPI_ISL_1020200	RS Trimitra, Bogor, West java	Biosafety Level-3 Laboratory, Indonesian Institute of Sciences (LIPI)	Sri Swasthikawati, Linda Sukmarini, Idris, Masrukhin, Alfi T. Fathurahman, Ruby Setiawan, Ratih Asmana Ningrum, Sugiyono Saputra
EPI_ISL_1020204	DD Klinik Ciputat, South Tangerang, Banten	Biosafety Level-3 Laboratory, Indonesian Institute of Sciences (LIPI)	Anggia Prasetyoputri, Isa Nuryana, Sri Swasthikawati, Sugiyono Saputra, Syam Budi Iryanto, Eko Wahyu Putro, Fahrurrozi, Ratih Asmana Ningrum
EPI_ISL_1020201	RS Trimitra, Bogor, West java	Biosafety Level-3 Laboratory, Indonesian Institute of Sciences (LIPI)	Isa Nuryana, Syaiful Rizal, Indriawati, Ari S. Wulandari, Syam Budi Iryanto, Anik B. Dharmayanthi, Andri Wardiana, Sugiyono Saputra
EPI_ISL_1634475	Santosa Kopo Hospital	West Java Health Laboratory; School of Life Sciences and Technology, Institut Teknologi Bandung	Azzania Fibriani, Ema Rahmawati, Ryan Bayusantika Ristandi, Rifky Waluyajati Rachman, Cut Nur Cinthia Alamanda, Rini Robiani, Miftahul Faridl, Karimatu Khoirunnisa, Aulia Saraswati Wicaksono
EPI_ISL_1634477	Subang Public Health	West Java Health Laboratory; School of Life Sciences and Technology, Institut Teknologi Bandung	Azzania Fibriani, Ema Rahmawati, Ryan Bayusantika Ristandi, Rifky Waluyajati Rachman, Cut Nur Cinthia Alamanda, Rini Robiani, Miftahul Faridl, Karimatu Khoirunnisa, Aulia Saraswati Wicaksono
EPI_ISL_1622392	RSIA Kenari Graha Medika	Eijkman Institute for Molecular Biology, Ministry of Research and Technology/National Agency for Research and Innovation	Iskandar Adnan, Sukma Oktavianthi, Edison Johar, Frilasita A Yudhaputri, Muhammad Rezki Rasyak, Willy Agustine, Hidayat Trimarsanto, Lydia V. Panggalo, Safarina G Malik, Khin Saw Myint, Amin Soebandrio
EPI_ISL_1622381	RS Bhakti Husada Cikarang	Eijkman Institute for Molecular Biology, Ministry of Research and Technology/National Agency for Research and Innovation	Hidayat Trimarsanto, Lydia V. Panggalo, Iskandar Adnan, Sukma Oktavianthi, Edison Johar, Frilasita A Yudhaputri, Muhammad Rezki Rasyak, Willy Agustine, Safarina G Malik, Khin Saw Myint, Amin Soebandrio
EPI_ISL_1622367	RS Harapan Bunda	Eijkman Institute for Molecular Biology, Ministry of Research and Technology/National Agency for Research and Innovation	Willy Agustine, Hidayat Trimarsanto, Lydia V. Panggalo, Iskandar Adnan, Sukma Oktavianthi, Edison Johar, Frilasita A Yudhaputri, Muhammad Rezki Rasyak, Safarina G Malik, Khin Saw Myint, Amin Soebandrio
EPI_ISL_1622366	RSUD Cileungsi	Eijkman Institute for Molecular Biology, Ministry of Research and Technology/National Agency for Research and Innovation	Willy Agustine, Hidayat Trimarsanto, Lydia V. Panggalo, Iskandar Adnan, Sukma Oktavianthi, Edison Johar, Frilasita A Yudhaputri, Muhammad Rezki Rasyak, Safarina G Malik, Khin Saw Myint, Amin Soebandrio
EPI_ISL_1622360	RS Mitra Keluarga Gading Serpong	Eijkman Institute for Molecular Biology, Ministry of Research and Technology/National Agency for Research and Innovation	Willy Agustine, Hidayat Trimarsanto, Lydia V. Panggalo, Iskandar Adnan, Sukma Oktavianthi, Edison Johar, Frilasita A Yudhaputri, Muhammad Rezki Rasyak, Safarina G Malik, Khin Saw Myint, Amin Soebandrio
EPI_ISL_1622361	RS Mitra Keluarga Gading Serpong	Eijkman Institute for Molecular Biology, Ministry of Research and Technology/National Agency for Research and Innovation	Willy Agustine, Hidayat Trimarsanto, Lydia V. Panggalo, Iskandar Adnan, Sukma Oktavianthi, Edison Johar, Frilasita A Yudhaputri, Muhammad Rezki Rasyak, Safarina G Malik, Khin Saw Myint, Amin Soebandrio
EPI_ISL_1622421	RS Medirossa Cikarang	Eijkman Institute for Molecular Biology, Ministry of Research and Technology/National Agency for Research and Innovation	Frilasita A Yudhaputri, Muhammad Rezki Rasyak, Willy Agustine, Hidayat Trimarsanto, Lydia V. Panggalo, Iskandar Adnan, Sukma Oktavianthi, Edison Johar, Safarina G Malik, Khin Saw Myint, Amin Soebandrio
EPI_ISL_1622411	EKA Hospital BSD	Eijkman Institute for Molecular Biology, Ministry of Research and Technology/National Agency for Research and Innovation	Edison Johar, Frilasita A Yudhaputri, Muhammad Rezki Rasyak, Willy Agustine, Hidayat Trimarsanto, Lydia V. Panggalo, Iskandar Adnan, Sukma Oktavianthi, Safarina G Malik, Khin Saw Myint, Amin Soebandrio
EPI_ISL_1615621	Sumedang Public Health	West Java Health Laboratory; School of Life Sciences and Technology, Institut Teknologi Bandung	Azzania Fibriani, Ema Rahmawati, Ryan Bayusantika Ristandi, Rifky Waluyajati Rachman, Cut Nur Cinthia Alamanda, Rini Robiani, Miftahul Faridl, Karimatu Khoirunnisa, Aulia Saraswati Wicaksono
EPI_ISL_1615587	Bandung Public Health	West Java Health Laboratory; School of Life Sciences and Technology, Institut Teknologi Bandung	Azzania Fibriani, Ema Rahmawati, Ryan Bayusantika Ristandi, Rifky Waluyajati Rachman, Cut Nur Cinthia Alamanda, Rini Robiani, Miftahul Faridl, Karimatu Khoirunnisa, Aulia Saraswati Wicaksono
EPI_ISL_1533073	Diagnostic and Research Center of Infectious Diseases, Medical Faculty, Andalas University	Diagnostic and Research Center of Infectious Diseases, Medical Faculty, Andalas University	Andani Eka Putra, Syafrizayanti, Ikhwan R. Sudji, Linosefa, Dede Rahman Agustian, Ayu Novita Trisnawati, Siskalil Fahma, Nia Ayuni Putri, Sekar Asri Tresnaningtyas, SM Rezvi, Fauzul Azhim, Dessy Arisanty, Gestina Aliska, Desmawati, Nita Afriani ,Syandrez Prima Putra, Juane Plantika Menra, Yolani Syaputri, Mutia Lailani
EPI_ISL_1533049	Diagnostic and Research Center of Infectious Diseases, Medical Faculty, Andalas University	Diagnostic and Research Center of Infectious Diseases, Medical Faculty, Andalas University	Andani Eka Putra, Syafrizayanti, Ikhwan R. Sudji, Linosefa, Dede Rahman Agustian, Ayu Novita Trisnawati, Siskalil Fahma, Nia Ayuni Putri, Sekar Asri Tresnaningtyas, SM Rezvi, Fauzul Azhim, Dessy Arisanty, Gestina Aliska, Desmawati, Nita Afriani ,Syandrez Prima Putra, Juane Plantika Menra, Yolani Syaputri, Mutia Lailani
EPI_ISL_1533048	Diagnostic and Research Center of Infectious Diseases, Medical Faculty, Andalas University	Diagnostic and Research Center of Infectious Diseases, Medical Faculty, Andalas University	Andani Eka Putra, Syafrizayanti, Ikhwan R. Sudji, Linosefa, Dede Rahman Agustian, Ayu Novita Trisnawati, Siskalil Fahma, Nia Ayuni Putri, Sekar Asri Tresnaningtyas, SM Rezvi, Fauzul Azhim, Dessy Arisanty, Gestina Aliska, Desmawati, Nita Afriani ,Syandrez Prima Putra, Juane Plantika Menra, Yolani Syaputri, Mutia Lailani
EPI_ISL_1533052	Diagnostic and Research Center of Infectious Diseases, Medical Faculty, Andalas University	Diagnostic and Research Center of Infectious Diseases, Medical Faculty, Andalas University	Andani Eka Putra, Syafrizayanti, Ikhwan R. Sudji, Linosefa, Dede Rahman Agustian, Ayu Novita Trisnawati, Siskalil Fahma, Nia Ayuni Putri, Sekar Asri Tresnaningtyas, SM Rezvi, Fauzul Azhim, Dessy Arisanty, Gestina Aliska, Desmawati, Nita Afriani ,Syandrez Prima Putra, Juane Plantika Menra, Yolani Syaputri, Mutia Lailani
EPI_ISL_1533050	Diagnostic and Research Center of Infectious Diseases, Medical Faculty, Andalas University	Diagnostic and Research Center of Infectious Diseases, Medical Faculty, Andalas University	Andani Eka Putra, Syafrizayanti, Ikhwan R. Sudji, Linosefa, Dede Rahman Agustian, Ayu Novita Trisnawati, Siskalil Fahma, Nia Ayuni Putri, Sekar Asri Tresnaningtyas, SM Rezvi, Fauzul Azhim, Dessy Arisanty, Gestina Aliska, Desmawati, Nita Afriani ,Syandrez Prima Putra, Juane Plantika Menra, Yolani Syaputri, Mutia Lailani
EPI_ISL_1533055	Diagnostic and Research Center of Infectious Diseases, Medical Faculty, Andalas University	Diagnostic and Research Center of Infectious Diseases, Medical Faculty, Andalas University	Andani Eka Putra, Syafrizayanti, Ikhwan R. Sudji, Linosefa, Dede Rahman Agustian, Ayu Novita Trisnawati, Siskalil Fahma, Nia Ayuni Putri, Sekar Asri Tresnaningtyas, SM Rezvi, Fauzul Azhim, Dessy Arisanty, Gestina Aliska, Desmawati, Nita Afriani ,Syandrez Prima Putra, Juane Plantika Menra, Yolani Syaputri, Mutia Lailani
EPI_ISL_1533053	Diagnostic and Research Center of Infectious Diseases, Medical Faculty, Andalas University	Diagnostic and Research Center of Infectious Diseases, Medical Faculty, Andalas University	Andani Eka Putra, Syafrizayanti, Ikhwan R. Sudji, Linosefa, Dede Rahman Agustian, Ayu Novita Trisnawati, Siskalil Fahma, Nia Ayuni Putri, Sekar Asri Tresnaningtyas, SM Rezvi, Fauzul Azhim, Dessy Arisanty, Gestina Aliska, Desmawati, Nita Afriani ,Syandrez Prima Putra, Juane Plantika Menra, Yolani Syaputri, Mutia Lailani
EPI_ISL_1533086	Diagnostic and Research Center of Infectious Diseases, Medical Faculty, Andalas University	Diagnostic and Research Center of Infectious Diseases, Medical Faculty, Andalas University	Andani Eka Putra, Syafrizayanti, Ikhwan R. Sudji, Linosefa, Dede Rahman Agustian, Ayu Novita Trisnawati, Siskalil Fahma, Nia Ayuni Putri, Sekar Asri Tresnaningtyas, SM Rezvi, Fauzul Azhim, Dessy Arisanty, Gestina Aliska, Desmawati, Nita Afriani ,Syandrez Prima Putra, Juane Plantika Menra, Yolani Syaputri, Mutia Lailani
EPI_ISL_1533094	Diagnostic and Research Center of Infectious Diseases, Medical Faculty, Andalas University	Diagnostic and Research Center of Infectious Diseases, Medical Faculty, Andalas University	Andani Eka Putra, Syafrizayanti, Ikhwan R. Sudji, Linosefa, Dede Rahman Agustian, Ayu Novita Trisnawati, Siskalil Fahma, Nia Ayuni Putri, Sekar Asri Tresnaningtyas, SM Rezvi, Fauzul Azhim, Dessy Arisanty, Gestina Aliska, Desmawati, Nita Afriani ,Syandrez Prima Putra, Juane Plantika Menra, Yolani Syaputri, Mutia Lailani
EPI_ISL_1533044	Diagnostic and Research Center of Infectious Diseases, Medical Faculty, Andalas University	Diagnostic and Research Center of Infectious Diseases, Medical Faculty, Andalas University	Andani Eka Putra, Syafrizayanti, Ikhwan R. Sudji, Linosefa, Dede Rahman Agustian, Ayu Novita Trisnawati, Siskalil Fahma, Nia Ayuni Putri, Sekar Asri Tresnaningtyas, SM Rezvi, Fauzul Azhim, Dessy Arisanty, Gestina Aliska, Desmawati, Nita Afriani ,Syandrez Prima Putra, Juane Plantika Menra, Yolani Syaputri, Mutia Lailani
EPI_ISL_1533039	Diagnostic and Research Center of Infectious Diseases, Medical Faculty, Andalas University	Diagnostic and Research Center of Infectious Diseases, Medical Faculty, Andalas University	Andani Eka Putra, Syafrizayanti, Ikhwan R. Sudji, Linosefa, Dede Rahman Agustian, Ayu Novita Trisnawati, Siskalil Fahma, Nia Ayuni Putri, Sekar Asri Tresnaningtyas, SM Rezvi, Fauzul Azhim, Dessy Arisanty, Gestina Aliska, Desmawati, Nita Afriani ,Syandrez Prima Putra, Juane Plantika Menra, Yolani Syaputri, Mutia Lailani
EPI_ISL_1469283	RSUD Surakarta	National Institute of Health Research and Development	Kartika Dewi Puspa, Hana Apsari Pawestri, Subangkit, Arie Ardiansyah Nugraha, Hartanti Dian Ikawati, Nelly Puspandari, Krisna Pangesti, Vivi Setiawaty
EPI_ISL_1469262	National Institute Health Research and Development	National Institute of Health Research and Development	Subangkit, Hana Apsari Pawestri, Kartika Dewi Puspa, Arie Ardiansyah Nugraha, Hartanti Dian Ikawati, Krisna Nur Andriana Pangesti, Yuni Rukminiati, Ririn Ramadhany, Agustiningsih, Kindi Adam, Holy Arif Wibowo, Triyani Soekarso, Ni Ketut Susilarini, Nurika Hariastuti, Ully Alfi Nikmah, Reni Herman, Nike Susanti, Herna, Tati Febriyanti, Natalie Laurencia Kipuw, Fauzul Muna, Irene Lorinda Indalao, N…
EPI_ISL_1447354	Diagnostic and Research Center of Infectious Diseases, Medical Faculty, Andalas University	Diagnostic and Research Center of Infectious Diseases, Medical Faculty, Andalas University	Andani Eka Putra, Syafrizayanti, Ikhwan R. Sudji, Linosefa, Dede Rahman Agustian, Ayu Novita Trisnawati, Siskalil Fahma, Nia Ayuni Putri, Sekar Asri Tresnaningtyas, SM Rezvi, Fauzul Azhim, Dessy Arisanty, Gestina Aliska, Desmawati, Nita Afriani ,Syandrez Prima Putra, Juane Plantika Menra, Yolani Syaputri, Mutia Lailani
EPI_ISL_1447347	Diagnostic and Research Center of Infectious Diseases, Medical Faculty, Andalas University	Diagnostic and Research Center of Infectious Diseases, Medical Faculty, Andalas University	Andani Eka Putra, Syafrizayanti, Ikhwan R. Sudji, Linosefa, Dede Rahman Agustian, Ayu Novita Trisnawati, Siskalil Fahma, Nia Ayuni Putri, Sekar Asri Tresnaningtyas, SM Rezvi, Fauzul Azhim, Dessy Arisanty, Gestina Aliska, Desmawati, Nita Afriani ,Syandrez Prima Putra, Juane Plantika Menra, Yolani Syaputri, Mutia Lailani
EPI_ISL_1398980	Sumedang Public Health	West Java Health Laboratory; School of Life Sciences and Technology, Institut Teknologi Bandung	Azzania Fibriani, Ema Rahmawati, Ryan Bayusantika Ristandi, Rifky Waluyajati Rachman, Cut Nur Cinthia Alamanda, Isak Solihin, Rini Robiani, Miftahul Faridl, Karimatu Khoirunnisa, Kamila Tania
EPI_ISL_1398567	West Java Health Laboratory	West Java Health Laboratory; School of Life Sciences and Technology, Institut Teknologi Bandung	Azzania Fibriani, Ema Rahmawati, Ryan Bayusantika Ristandi, Rifky Waluyajati Rachman, Cut Nur Cinthia Alamanda, Isak Solihin, Rini Robiani, Miftahul Faridl, Karimatu Khoirunnisa, Kamila Tania
EPI_ISL_1398267	Subang Public Health	West Java Health Laboratory; School of Life Sciences and Technology, Institut Teknologi Bandung	Azzania Fibriani, Ema Rahmawati, Ryan Bayusantika Ristandi, Rifky Waluyajati Rachman, Cut Nur Cinthia Alamanda, Isak Solihin, Rini Robiani, Miftahul Faridl, Karimatu Khoirunnisa, Kamila Tania
EPI_ISL_1398363	West Java Health Laboratory	West Java Health Laboratory; School of Life Sciences and Technology, Institut Teknologi Bandung	Azzania Fibriani, Ema Rahmawati, Ryan Bayusantika Ristandi, Rifky Waluyajati Rachman, Cut Nur Cinthia Alamanda, Isak Solihin, Rini Robiani, Miftahul Faridl, Karimatu Khoirunnisa, Kamila Tania
EPI_ISL_1398375	Subang Public Health	West Java Health Laboratory; School of Life Sciences and Technology, Institut Teknologi Bandung	Azzania Fibriani, Ema Rahmawati, Ryan Bayusantika Ristandi, Rifky Waluyajati Rachman, Cut Nur Cinthia Alamanda, Isak Solihin, Rini Robiani, Miftahul Faridl, Karimatu Khoirunnisa, Kamila Tania
EPI_ISL_1398355	Subang Public Health	West Java Health Laboratory; School of Life Sciences and Technology, Institut Teknologi Bandung	Azzania Fibriani, Ema Rahmawati, Ryan Bayusantika Ristandi, Rifky Waluyajati Rachman, Cut Nur Cinthia Alamanda, Isak Solihin, Rini Robiani, Miftahul Faridl, Karimatu Khoirunnisa, Kamila Tania
EPI_ISL_1398357	Kasih Bunda Hospital	West Java Health Laboratory; School of Life Sciences and Technology, Institut Teknologi Bandung	Azzania Fibriani, Ema Rahmawati, Ryan Bayusantika Ristandi, Rifky Waluyajati Rachman, Cut Nur Cinthia Alamanda, Isak Solihin, Rini Robiani, Miftahul Faridl, Karimatu Khoirunnisa, Kamila Tania
EPI_ISL_747241	Subang Public Health Office	West Java Health Laboratory; School of Life Sciences and Technology, Institut Teknologi Bandung	Azzania Fibriani, Ema Rahmawati, Ryan Bayusantika Ristandi, Rifky Waluyajati Rachman, Cut Nur Cinthia Alamanda, Isak Solihin, Rini Robiani, Miftahul Faridl, Karimatu Khoirunnisa
EPI_ISL_747236	Sukabumi Public Health	West Java Health Laboratory; School of Life Sciences and Technology, Institut Teknologi Bandung	Azzania Fibriani, Ema Rahmawati, Ryan Bayusantika Ristandi, Rifky Waluyajati Rachman, Cut Nur Cinthia Alamanda, Isak Solihin, Rini Robiani, Miftahul Faridl, Karimatu Khoirunnisa
EPI_ISL_747240	Al Islam Hospital	West Java Health Laboratory; School of Life Sciences and Technology, Institut Teknologi Bandung	Azzania Fibriani, Ema Rahmawati, Ryan Bayusantika Ristandi, Rifky Waluyajati Rachman, Cut Nur Cinthia Alamanda, Isak Solihin, Rini Robiani, Miftahul Faridl, Karimatu Khoirunnisa
EPI_ISL_747235	Sukabumi Health Laboratory	West Java Health Laboratory; School of Life Sciences and Technology, Institut Teknologi Bandung	Azzania Fibriani, Ema Rahmawati, Ryan Bayusantika Ristandi, Rifky Waluyajati Rachman, Cut Nur Cinthia Alamanda, Isak Solihin, Rini Robiani, Miftahul Faridl, Karimatu Khoirunnisa
EPI_ISL_747238	Bogor Public Health	West Java Health Laboratory; School of Life Sciences and Technology, Institut Teknologi Bandung	Azzania Fibriani, Ema Rahmawati, Ryan Bayusantika Ristandi, Rifky Waluyajati Rachman, Cut Nur Cinthia Alamanda, Isak Solihin, Rini Robiani, Miftahul Faridl, Karimatu Khoirunnisa
EPI_ISL_745033	West Java Health Laboratory	West Java Health Laboratory	Azzania Fibriani, Ema Rahmawati, Ryan Bayusantika Ristandi, Rifky Waluyajati Rachman, Cut Nur Cinthia Alamanda, Isak Solihin, Rini Robiani, Miftahul Faridl, Karimatu Khoirunnisa
EPI_ISL_1346625	Hasan Sadikin Hospital	West Java Health Laboratory; School of Life Sciences and Technology, Institut Teknologi Bandung	Azzania Fibriani, Ema Rahmawati, Ryan Bayusantika Ristandi, Rifky Waluyajati Rachman, Cut Nur Cinthia Alamanda, Isak Solihin, Rini Robiani, Miftahul Faridl, Karimatu Khoirunnisa, Nina Susana Dewi, Anggraini Alam, Basti Andriyoko, Djatnika Setiabudi, Ida Parwati
EPI_ISL_1346627	Hasan Sadikin Hospital	West Java Health Laboratory; School of Life Sciences and Technology, Institut Teknologi Bandung	Azzania Fibriani, Ema Rahmawati, Ryan Bayusantika Ristandi, Rifky Waluyajati Rachman, Cut Nur Cinthia Alamanda, Isak Solihin, Rini Robiani, Miftahul Faridl, Karimatu Khoirunnisa, Nina Susana Dewi, Anggraini Alam, Basti Andriyoko, Djatnika Setiabudi, Ida Parwati
EPI_ISL_632937	RSUD Saptosari Gunung Kidul	Genetics Working Group (Pokja Genetik) Faculty of Medicine, Public Health and Nursing Universitas Gadjah Mada (FK-KMK UGM); Disease Investigation Center Wates Ministry of Agriculture Indonesia; Department of Microbiology FK-KMK UGM; Laboratorium Diagnostik Yayasan Tahija World Mosquito Program (WMP) Yogyakarta Center for Tropical Medicine FK-KMK UGM; Integrated Research Center FK-KMK UGM; Departm…	Gunadi, Hendra Wibawa, Marcellus, Mohamad S. Hakim, Edwin W. Daniwijaya, Ludhang P. Rizki, Endah Supriyati, Eggi Arguni, Titik Nuryastuti, Tri Wibawa, Dwi AA Nugrahaningsih, Afiahayati, Siswanto, Kristy Iskandar, Nungki Anggorowati, Irene, Indaryati, Havid Setyawan, Eko Darmawan, Maria Patricia Inggriani, Audric Kenny Tedja
EPI_ISL_576128	RSUP Dr. Sardjito	Genetics Working Group (Pokja Genetik) Faculty of Medicine, Public Health and Nursing Universitas Gadjah Mada (FK-KMK UGM); Disease Investigation Center Wates Ministry of Agriculture Indonesia; Department of Microbiology FK-KMK UGM; Laboratorium Diagnostik Yayasan Tahija World Mosquito Program (WMP) Yogyakarta Center for Tropical Medicine FK-KMK UGM; Integrated Research Center FK-KMK UGM; Departm…	Gunadi, Hendra Wibawa, Marcellus, Mohamad S. Hakim, Edwin W. Daniwijaya, Ludhang P. Rizki, Endah Supriyati, Eggi Arguni, Titik Nuryastuti, Tri Wibawa, Dwi AA Nugrahaningsih, Afiahayati, Siswanto, Kristy Iskandar, Nungki Anggorowati, Ika Trisnawati, Sumardi, Eko Budiono, Bambang Sigit Riyanto, Heni Retnowulan, Munawar Gani, Satria Maulana, Nur Rahmi Ananda, Riat El Khair, Yunika Puspadewi, Osman S…
EPI_ISL_574611	RS Premier Bintaro	Eijkman Institute for Molecular Biology, Ministry of Research and Technology/National Agency for Research and Innovation	Frilasita A Yudhaputri, Edison Johar, Hidayat Trimarsanto, Iskandar A Adnan, Willy Agustine, David H Muljono, Safarina G Malik, Herawati Sudoyo, Khin Saw Myint, Amin Soebandrio
EPI_ISL_574616	RS Kramat 128	Eijkman Institute for Molecular Biology, Ministry of Research and Technology/National Agency for Research and Innovation	Frilasita A Yudhaputri, Edison Johar, Hidayat Trimarsanto, Iskandar A Adnan, Willy Agustine, David H Muljono, Safarina G Malik, Herawati Sudoyo, Khin Saw Myint, Amin Soebandrio
EPI_ISL_574608	RS Mitra Keluarga Kelapa Gading	Eijkman Institute for Molecular Biology, Ministry of Research and Technology/National Agency for Research and Innovation	Frilasita A Yudhaputri, Edison Johar, Hidayat Trimarsanto, Iskandar A Adnan, Willy Agustine, David H Muljono, Safarina G Malik, Herawati Sudoyo, Khin Saw Myint, Amin Soebandrio
EPI_ISL_574613	RS Harapan Bunda	Eijkman Institute for Molecular Biology, Ministry of Research and Technology/National Agency for Research and Innovation	Frilasita A Yudhaputri, Edison Johar, Hidayat Trimarsanto, Iskandar A Adnan, Willy Agustine, David H Muljono, Safarina G Malik, Herawati Sudoyo, Khin Saw Myint, Amin Soebandrio
EPI_ISL_574619	BTKLPP Kelas I Manado	Eijkman Institute for Molecular Biology, Ministry of Research and Technology/National Agency for Research and Innovation	Hidayat Trimarsanto, Frilasita A Yudhaputri, Edison Johar, Iskandar A Adnan, Willy Agustine, David H Muljono, Safarina G Malik, Herawati Sudoyo, Khin Saw Myint, Amin Soebandrio
EPI_ISL_574618	RS Kramat 128	Eijkman Institute for Molecular Biology, Ministry of Research and Technology/National Agency for Research and Innovation	Hidayat Trimarsanto, Frilasita A Yudhaputri, Edison Johar, Iskandar A Adnan, Willy Agustine, David H Muljono, Safarina G Malik, Herawati Sudoyo, Khin Saw Myint, Amin Soebandrio
EPI_ISL_574606	RS Siloam Purwakarta	Eijkman Institute for Molecular Biology, Ministry of Research and Technology/National Agency for Research and Innovation	Frilasita A Yudhaputri, Edison Johar, Hidayat Trimarsanto, Iskandar A Adnan, Willy Agustine, David H Muljono, Safarina G Malik, Herawati Sudoyo, Khin Saw Myint, Amin Soebandrio
EPI_ISL_574604	RSUP Prof. Dr. R. Kandou Manado	Eijkman Institute for Molecular Biology, Ministry of Research and Technology/National Agency for Research and Innovation	Frilasita A Yudhaputri, Edison Johar, Hidayat Trimarsanto, Iskandar A Adnan, Willy Agustine, David H Muljono, Safarina G Malik, Herawati Sudoyo, Khin Saw Myint, Amin Soebandrio
EPI_ISL_574623	BTKLPP Kelas I Manado	Eijkman Institute for Molecular Biology, Ministry of Research and Technology/National Agency for Research and Innovation	Hidayat Trimarsanto, Frilasita A Yudhaputri, Edison Johar, Iskandar A Adnan, Willy Agustine, David H Muljono, Safarina G Malik, Herawati Sudoyo, Khin Saw Myint, Amin Soebandrio
EPI_ISL_574622	BTKLPP Kelas I Manado	Eijkman Institute for Molecular Biology, Ministry of Research and Technology/National Agency for Research and Innovation	Hidayat Trimarsanto, Frilasita A Yudhaputri, Edison Johar, Iskandar A Adnan, Willy Agustine, David H Muljono, Safarina G Malik, Herawati Sudoyo, Khin Saw Myint, Amin Soebandrio
EPI_ISL_574621	BTKLPP Kelas I Manado	Eijkman Institute for Molecular Biology, Ministry of Research and Technology/National Agency for Research and Innovation	Hidayat Trimarsanto, Frilasita A Yudhaputri, Edison Johar, Iskandar A Adnan, Willy Agustine, David H Muljono, Safarina G Malik, Herawati Sudoyo, Khin Saw Myint, Amin Soebandrio
EPI_ISL_538506	Balai Penelitian dan Pengembangan Biomedis Papua	National Institute of Health Research and Development	Pawestri, HA; Subangkit; Puspa, KD; Nugraha, AA; Ikawati, HD; Pangesti, KNA; Soekarso, T; Paisal; Oktavian, A; Hutapea, HML; Setiawaty, V.
EPI_ISL_511879	Laboratorium Kesehatan Provinsi Jawa Barat	Molecular Genetics Laboratory-Faculty of Medicine-Universitas Padjadjaran; School of Life Sciences and Technology & School of Pharmacy-Institut Teknologi Bandung; Laboratorium Kesehatan Provinsi Jawa Barat	Marselina Irasonia Tan, Yunia Sribudiani, Catur Riani, Azzania Fibriani, Husna Nugrahapraja, Tarwadi, Ema Rahmawati, Hesti Lina Wiraswati, Lia Faridah, Savira Ekawardhani, Ryan Bayusantika Ristandi, Rifky Waluyajati Rachman, Cut Nur Cinthia Alamanda, Hammam Riza, Soni Solistia Wirawan, Agung Eru Wibowo
EPI_ISL_1335896	Columbia Asia Hospital Medan	Faculty of Medicine, Universitas Sumatera Utara; Institute of Tropical Disease, Universitas Airlangga	Aldise M Nastri, Jezzy R Dewantari, Rima R Prasetya, Krisnoadi Rahardjo, Yasuko Mori, Soetjipto, Kazufumi Shimizu, Maria I Lusida, Meliani, R Andika D Cahyadi, Mirzan Hasibuan, Irbah R Nainggolan, Ramadhan Bestari, Franciscus Ginting, Muhammad Ichwan, R Lia Kusumawati, Inke N D Lubis
EPI_ISL_437192	Mitra Keluarga Kelapa Gading Hospital	Eijkman Institute for Molecular Biology, Ministry of Research and Technology/National Agency for Research and Innovation	Edison Johar, Frilasita A Yudhaputri, Hidayat Trimarsanto, David H Muljono, Safarina G Malik, Khin Saw Myint, Amin Soebandrio
EPI_ISL_437189	Pusat Pertamina Hospital	Eijkman Institute for Molecular Biology, Ministry of Research and Technology/National Agency for Research and Innovation	Edison Johar, Frilasita A Yudhaputri, Hidayat Trimarsanto, David H Muljono, Safarina G Malik, Khin Saw Myint, Amin Soebandrio
EPI_ISL_435282	RS Pondok Indah Hospital 鈥?Pondok Indah	Eijkman Institute for Molecular Biology, Ministry of Research and Technology/National Agency for Research and Innovation	Edison Johar, Frilasita A Yudhaputri, Hidayat Trimarsanto, David H Muljono, Safarina G Malik, Khin Saw Myint, Amin Soebandrio
EPI_ISL_435283	RS Pondok Indah Hospital 鈥?Pondok Indah	Eijkman Institute for Molecular Biology, Ministry of Research and Technology/National Agency for Research and Innovation	Edison Johar, Frilasita A Yudhaputri, Hidayat Trimarsanto, David H Muljono, Safarina G Malik, Khin Saw Myint, Amin Soebandrio
EPI_ISL_435281	Medistra Hospital Jakarta	Eijkman Institute for Molecular Biology, Ministry of Research and Technology/National Agency for Research and Innovation	Edison Johar, Frilasita A Yudhaputri, Hidayat Trimarsanto, David H Muljono, Safarina G Malik, Khin Saw Myint, Amin Soebandrio
EPI_ISL_1300540	RSUD Pasarminggu	Stem Cell Lab, Universitas Pembangunan Nasional Veteran Jakarta (UPNVJ)	Andri Pramesyanti Pramono, Yudhi Nugraha, Ria Maria Theresa, Yudi Amiarno, Megadianty Mokoginta
EPI_ISL_1300496	RSUD Pasarminggu	Stem Cell Lab, Universitas Pembangunan Nasional Veteran Jakarta (UPNVJ)	Andri Pramesyanti Pramono, Yudhi Nugraha, Ria Maria Theresa, Yudi Amiarno, Megadianty Mokoginta
EPI_ISL_1284310	RS Bhakti Husada Cikarang	Eijkman Institute for Molecular Biology, Ministry of Research and Technology/National Agency for Research and Innovation	Edison Johar, Frilasita A Yudhaputri, Hidayat Trimarsanto, Iskandar Adnan, Lydia V. Panggalo, Sukma Oktavianthi, Willy Agustine, Safarina G Malik, Khin Saw Myint, Amin Soebandrio
EPI_ISL_1283957	RSIA Selasih Medika	Eijkman Institute for Molecular Biology, Ministry of Research and Technology/National Agency for Research and Innovation	Frilasita A Yudhaputri, Hidayat Trimarsanto, Iskandar Adnan, Lydia V. Panggalo, Sukma Oktavianthi, Willy Agustine, Edison Johar, Safarina G Malik, Khin Saw Myint, Amin Soebandrio
EPI_ISL_1265447	BTKLPP Kelas I Makassar	Eijkman Institute for Molecular Biology, Ministry of Research and Technology/National Agency for Research and Innovation; National Institute of Health Research and Development	Frilasita A Yudhaputri, Iskandar Adnan, Willy Agustine, Sukma Oktavianthi, Lydia V. Panggalo, Edison Johar, Hidayat Trimarsanto, Slamet, Vivi Setiawaty, Hana Apsari Pawestri, Safarina G Malik, Khin Saw Myint, Amin Soebandrio
EPI_ISL_1257822	Balai Litbangkes Papua	National Institute of Health Research and Development	Hana Apsari Pawestri, Subangkit, Kartika Dewi Puspa, Arie Ardiansyah Nugraha, Hartanti Dian Ikawati, Krisna Pangesti, Nelly Puspandari, Hotma Sitompul, Antonius Octavian, Vivi Setiawaty
EPI_ISL_1257847	RSPI Prof.Dr.Sulianti Saroso	National Institute of Health Research and Development	Hartanti Dian Ikawati, Hana Apsari Pawestri, Subangkit, Kartika Dewi Puspa, Arie Ardiansyah Nugraha, Krisna Pangesti, Nelly Puspandari, Vivi Setiawaty
EPI_ISL_1257823	RSUP DR Mohammad Hoesin	National Institute of Health Research and Development	Hana Apsari Pawestri, Subangkit, Kartika Dewi Puspa, Arie Ardiansyah Nugraha, Hartanti Dian Ikawati, Krisna Pangesti, Nelly Puspandari, Eny Rahmawati, Rogaya, Vivi Setiawaty
EPI_ISL_1257824	RSUP DR Mohammad Hoesin	National Institute of Health Research and Development	Hana Apsari Pawestri, Subangkit, Kartika Dewi Puspa, Arie Ardiansyah Nugraha, Hartanti Dian Ikawati, Krisna Pangesti, Nelly Puspandari, Eny Rahmawati, Rogaya, Vivi Setiawaty
EPI_ISL_1257832	BTKL-PP Ambon	National Institute of Health Research and Development	Vivi Setiawaty, Hana Apsari Pawestri, Subangkit, Kartika Dewi Puspa, Arie Ardiansyah Nugraha, Hartanti Dian Ikawati, Nelly Puspandari, Krisna Pangesti
EPI_ISL_1257830	Balai Litbangkes Tanah Bumbu	National Institute of Health Research and Development	Vivi Setiawaty, Hana Apsari Pawestri, Subangkit, Kartika Dewi Puspa, Arie Ardiansyah Nugraha, Hartanti Dian Ikawati, Nelly Puspandari, Juhairiyah, Syarif Hidayat, Krisna Pangesti
EPI_ISL_525492	RSUP dr. SOERADJI TIRTONEGORO	Genetics Working Group (Pokja Genetik) Faculty of Medicine, Public Health and Nursing Universitas Gadjah Mada (FK-KMK UGM), Disease Investigation Center Wates Ministry of Agriculture Indonesia, Department of Microbiology FK-KMK UGM, Laboratorium Diagnostik Yayasan Tahija World Mosquito Program (WMP) Yogyakarta Center for Tropical Medicine FK-KMK UGM, Integrated Research Center FK-KMK UGM, Departm…	Gunadi, Hendra Wibawa, . Marcellus, Mohamad S. Hakim, Edwin W. Daniwijaya, Ludhang P. Rizki, Endah Supriyati, Eggi Arguni, Titik Nuryastuti, Tri Wibawa, Dwi AA Nugrahaningsih, Afiahayati, . Siswanto, Kurniyanto, Indah Juliana, Alvin S. Kalim, Dwiki Afandy
EPI_ISL_1250845	Tanjungpura University Hospital	Tanjungpura University Hospital	Mahyarudin; Andriani; Virhan Novianry; Delima Fajar Liana; Sofi Siti Shofiyah; Puji Astuti, Muhammad Ibnu Kahtan; Eka Ardiani Putri; Helmi Sastriawan; Rini Andriani; Ambar Rialita; Hana Apsari Pawestri; Arie Ardiansyah Nugraha; Kartika Dewi Puspa; Hartanti Dian Ikawati; Vivi Setiawaty
EPI_ISL_756401	National Institute of Health Research and Development	National Institute of Health Research and Development	Adam, K; Wibowo, HA; Ramadhany, R; Rukminiati, Y; Agustiningsih; Pawestri, HA; Subangkit; Puspa, KD; Nugraha, AA; Ikawati, HD; Pangesti, KNA; Soekarso, T; Susilarini, NK; Hariastuti, NI; Nikmah, UA; Mursinah; Febriyani, A; Herman, R; Susanti, N; Herna; Febriyanti, T; Nurhadi, M; Kurniawati, J; Kipuw, NL; Muna, F; Indalao, IL; Rizki, A; Puspandari, N; Setiawaty, Vivi
EPI_ISL_775597	RS Pertamina Sorong	National Institute of Health Research and Development	Puspa, KD; Subangkit; Pawestri, HA; Ikawati, HD; Nugraha, AA; Yosepin; Pangesti, KNA; Soekarso, T; Puspandari, N; Setiawaty, V
EPI_ISL_833495	Klinik Apotek Dein, Jakarta, Indonesia	Biosafety Level-3 Laboratory, Indonesian Institute of Sciences (LIPI)	Ade Andriani, Anik Budhi Dharmayanthi, Syam Budi Iryanto, Andri Wardiana, Anggia Prasetyoputri, Isa Nuryana, Ahmad Fathoni, Hariyatun, Akhirta Atikana, Ratih Asmana Ningrum
EPI_ISL_833494	RS PMI Bogor, Indonesia	Biosafety Level-3 Laboratory, Indonesian Institute of Sciences (LIPI)	Ade Andriani, Anik Budhi Dharmayanthi, Syam Budi Iryanto, Andri Wardiana, Anggia Prasetyoputri, Isa Nuryana, Ahmad Fathoni, Maritsa Nurfatwa, Anky Zannati, Ratih Asmana Ningrum
EPI_ISL_833504	RS MMC, Jakarta, Indonesia	Biosafety Level-3 Laboratory, Indonesian Institute of Sciences (LIPI)	Isa Nuryana, Anik Budhi Dharmayanthi, Syam Budi Iryanto, Andri Wardiana, Anggia Prasetyoputri, Ade Andriani, Ahmad Fathoni, Ahmad Randy, Listiana Oktavia, Ratih Asmana Ningrum
EPI_ISL_1257842	RSUP Fatmawati	National Institute of Health Research and Development	Kartika Dewi Puspa, Hana Apsari Pawestri, Subangkit, Arie Ardiansyah Nugraha, Hartanti Dian Ikawati, Nelly Puspandari, Krisna Pangesti, Lidya Utami, Luci Liana, Lusiya Ningsih, Vivi Setiawaty
EPI_ISL_1257836	RSUP Sanglah	National Institute of Health Research and Development	Arie Ardiansyah Nugraha, Hana Apsari Pawestri, Subangkit, Kartika Dewi Puspa, Hartanti Dian Ikawati, Nelly Puspandari, Krisna Pangesti, I Nengah Tony Rustawan, I Gede Ketut Sajinadiyasa, Vivi Setiawaty
EPI_ISL_1257835	RSUP Sanglah	National Institute of Health Research and Development	Arie Ardiansyah Nugraha, Hana Apsari Pawestri, Subangkit, Kartika Dewi Puspa, Hartanti Dian Ikawati, Nelly Puspandari, Krisna Pangesti, I Nengah Tony Rustawan, I Gede Ketut Sajinadiyasa, Vivi Setiawaty
EPI_ISL_1257833	RSUP Sanglah	National Institute of Health Research and Development	Arie Ardiansyah Nugraha, Hana Apsari Pawestri, Subangkit, Kartika Dewi Puspa, Hartanti Dian Ikawati, Nelly Puspandari, Krisna Pangesti, I Nengah Tony Rustawan, I Gede Ketut Sajinadiyasa, Vivi Setiawaty
EPI_ISL_1257843	RSUP Fatmawati	National Institute of Health Research and Development	Kartika Dewi Puspa, Hana Apsari Pawestri, Subangkit, Arie Ardiansyah Nugraha, Hartanti Dian Ikawati, Nelly Puspandari, Krisna Pangesti, Lidya Utami, Luci Liana, Lusiya Ningsih, Vivi Setiawaty
EPI_ISL_1257858	BBTKLPP Yogyakarta	National Institute of Health Research and Development	Kartika Dewi Puspa, Hana Apsari Pawestri, Subangkit, Arie Ardiansyah Nugraha, Hartanti Dian Ikawati, Nelly Puspandari, Krisna Pangesti, Irene, Havid Setyawan, Indaryati, Vivi Setiawaty
EPI_ISL_1257838	RSUP Sanglah	National Institute of Health Research and Development	Arie Ardiansyah Nugraha, Hana Apsari Pawestri, Subangkit, Kartika Dewi Puspa, Hartanti Dian Ikawati, Nelly Puspandari, Krisna Pangesti, I Nengah Tony Rustawan, I Gede Ketut Sajinadiyasa, Vivi Setiawaty
EPI_ISL_1122423	Clinical Microbiology Laboratory, Faculty of Medicine, Universitas Indonesia	Clinical Microbiology Laboratory, Faculty of Medicine, Universitas Indonesia	Fera Ibrahim, Augustine Natasha, Andi Yasmon, Fithriyah, Yulia Rosa Saharman, Erni J. Nelwan, Anis Karuniawati, Pratiwi Sudarmono
EPI_ISL_1122424	Clinical Microbiology Laboratory, Faculty of Medicine, Universitas Indonesia	Clinical Microbiology Laboratory, Faculty of Medicine, Universitas Indonesia	Fera Ibrahim, Augustine Natasha, Andi Yasmon, Fithriyah, Yulia Rosa Saharman, Erni J. Nelwan, Anis Karuniawati, Pratiwi Sudarmono
EPI_ISL_1122422	Clinical Microbiology Laboratory, Faculty of Medicine, Universitas Indonesia	Clinical Microbiology Laboratory, Faculty of Medicine, Universitas Indonesia	Fera Ibrahim, Augustine Natasha, Andi Yasmon, Fithriyah, Yulia Rosa Saharman, Erni J. Nelwan, Anis Karuniawati, Pratiwi Sudarmono
EPI_ISL_766045	RS Pelni	Eijkman Institute for Molecular Biology, Ministry of Research and Technology/National Agency for Research and Innovation	Frilasita A Yudhaputri, Edison Johar, Hidayat Trimarsanto, David H Muljono, Safarina G Malik, Khin Saw Myint, Amin Soebandrio
EPI_ISL_574615	RS Harapan Bunda	Eijkman Institute for Molecular Biology, Ministry of Research and Technology/National Agency for Research and Innovation	Frilasita A Yudhaputri, Edison Johar, Hidayat Trimarsanto, Iskandar A Adnan, Willy Agustine, David H Muljono, Safarina G Malik, Herawati Sudoyo, Khin Saw Myint, Amin Soebandrio
EPI_ISL_574614	RS Kramat 128	Eijkman Institute for Molecular Biology, Ministry of Research and Technology/National Agency for Research and Innovation	Frilasita A Yudhaputri, Edison Johar, Hidayat Trimarsanto, Iskandar A Adnan, Willy Agustine, David H Muljono, Safarina G Malik, Herawati Sudoyo, Khin Saw Myint, Amin Soebandrio
EPI_ISL_574620	BTKLPP Kelas I Manado	Eijkman Institute for Molecular Biology, Ministry of Research and Technology/National Agency for Research and Innovation	Hidayat Trimarsanto, Frilasita A Yudhaputri, Edison Johar, Iskandar A Adnan, Willy Agustine, David H Muljono, Safarina G Malik, Herawati Sudoyo, Khin Saw Myint, Amin Soebandrio
EPI_ISL_574609	RSJPD Harapan Kita	Eijkman Institute for Molecular Biology, Ministry of Research and Technology/National Agency for Research and Innovation	Frilasita A Yudhaputri, Edison Johar, Hidayat Trimarsanto, Iskandar A Adnan, Willy Agustine, David H Muljono, Safarina G Malik, Herawati Sudoyo, Khin Saw Myint, Amin Soebandrio
EPI_ISL_574607	RS Husada	Eijkman Institute for Molecular Biology, Ministry of Research and Technology/National Agency for Research and Innovation	Frilasita A Yudhaputri, Edison Johar, Hidayat Trimarsanto, Iskandar A Adnan, Willy Agustine, David H Muljono, Safarina G Malik, Herawati Sudoyo, Khin Saw Myint, Amin Soebandrio
EPI_ISL_574605	RSUP dr. Sardjito	Eijkman Institute for Molecular Biology, Ministry of Research and Technology/National Agency for Research and Innovation	Frilasita A Yudhaputri, Edison Johar, Hidayat Trimarsanto, Iskandar A Adnan, Willy Agustine, David H Muljono, Safarina G Malik, Herawati Sudoyo, Khin Saw Myint, Amin Soebandrio
EPI_ISL_574603	RS Freeport Tembagapura	Eijkman Institute for Molecular Biology, Ministry of Research and Technology/National Agency for Research and Innovation	Frilasita A Yudhaputri, Edison Johar, Hidayat Trimarsanto, Iskandar A Adnan, Willy Agustine, David H Muljono, Safarina G Malik, Herawati Sudoyo, Khin Saw Myint, Amin Soebandrio
EPI_ISL_568692	RS Kramat 128	Eijkman Institute for Molecular Biology, Ministry of Research and Technology/National Agency for Research and Innovation	Frilasita A Yudhaputri, Edison Johar, Hidayat Trimarsanto, Iskandar A Adnan, Willy Agustine, David H Muljono, Safarina G Malik, Herawati Sudoyo, Khin Saw Myint, Amin Soebandrio
EPI_ISL_568690	RSUP Fatmawati	Eijkman Institute for Molecular Biology, Ministry of Research and Technology/National Agency for Research and Innovation	Frilasita A Yudhaputri, Edison Johar, Hidayat Trimarsanto, Iskandar A Adnan, Willy Agustine, David H Muljono, Safarina G Malik, Herawati Sudoyo, Khin Saw Myint, Amin Soebandrio
EPI_ISL_568694	RSUP Prof. Dr. R. Kandou Manado	Eijkman Institute for Molecular Biology, Ministry of Research and Technology/National Agency for Research and Innovation	Frilasita A Yudhaputri, Edison Johar, Hidayat Trimarsanto, Iskandar A Adnan, Willy Agustine, David H Muljono, Safarina G Malik, Herawati Sudoyo, Khin Saw Myint, Amin Soebandrio
EPI_ISL_568691	RSUP Fatmawati	Eijkman Institute for Molecular Biology, Ministry of Research and Technology/National Agency for Research and Innovation	Frilasita A Yudhaputri, Edison Johar, Hidayat Trimarsanto, Iskandar A Adnan, Willy Agustine, David H Muljono, Safarina G Malik, Herawati Sudoyo, Khin Saw Myint, Amin Soebandrio
EPI_ISL_568687	RSUP Fatmawati	Eijkman Institute for Molecular Biology, Ministry of Research and Technology/National Agency for Research and Innovation	Frilasita A Yudhaputri, Edison Johar, Hidayat Trimarsanto, Iskandar A Adnan, Willy Agustine, David H Muljono, Safarina G Malik, Herawati Sudoyo, Khin Saw Myint, Amin Soebandrio
EPI_ISL_568688	RS Pelni	Eijkman Institute for Molecular Biology, Ministry of Research and Technology/National Agency for Research and Innovation	Frilasita A Yudhaputri, Edison Johar, Hidayat Trimarsanto, Iskandar A Adnan, Willy Agustine, David H Muljono, Safarina G Malik, Herawati Sudoyo, Khin Saw Myint, Amin Soebandrio
EPI_ISL_467374	Dinkes Samarinda	Eijkman Institute for Molecular Biology, Ministry of Research and Technology/National Agency for Research and Innovation	Edison Johar, Frilasita A Yudhaputri, Hidayat Trimarsanto, David H Muljono, Safarina G Malik, Khin Saw Myint, Amin Soebandrio
EPI_ISL_467376	RSUP Fatmawati	Eijkman Institute for Molecular Biology, Ministry of Research and Technology/National Agency for Research and Innovation	Edison Johar, Frilasita A Yudhaputri, Hidayat Trimarsanto, David H Muljono, Safarina G Malik, Khin Saw Myint, Amin Soebandrio
EPI_ISL_437191	RS Pondok Indah Hospital 鈥?Pondok Indah	Eijkman Institute for Molecular Biology, Ministry of Research and Technology/National Agency for Research and Innovation	Edison Johar, Frilasita A Yudhaputri, Hidayat Trimarsanto, David H Muljono, Safarina G Malik, Khin Saw Myint, Amin Soebandrio
EPI_ISL_1284288	RS Mitra Keluarga Kalideres	Eijkman Institute for Molecular Biology, Ministry of Research and Technology/National Agency for Research and Innovation	Willy Agustine, Edison Johar, Hidayat Trimarsanto, Iskandar Adnan, Lydia V. Panggalo, Sukma Oktavianthi, Frilasita A Yudhaputri, Safarina G Malik, Khin Saw Myint, Amin Soebandrio
EPI_ISL_1265452	BTKLPP Kelas I Makassar	Eijkman Institute for Molecular Biology, Ministry of Research and Technology/National Agency for Research and Innovation; National Institute of Health Research and Development	Iskandar Adnan, Willy Agustine, Sukma Oktavianthi, Lydia V. Panggalo, Edison Johar, Hidayat Trimarsanto, Frilasita A Yudhaputri, Slamet, Vivi Setiawaty, Hana Apsari Pawestri, Safarina G Malik, Khin Saw Myint, Amin Soebandrio
EPI_ISL_1265443	BTKLPP Kelas I Makassar	Eijkman Institute for Molecular Biology, Ministry of Research and Technology/National Agency for Research and Innovation; National Institute of Health Research and Development	Edison Johar, Hidayat Trimarsanto, Frilasita A Yudhaputri, Iskandar Adnan, Willy Agustine, Sukma Oktavianthi, Lydia V. Panggalo, Slamet, Vivi Setiawaty, Hana Apsari Pawestri, Safarina G Malik, Khin Saw Myint, Amin Soebandrio
EPI_ISL_1265444	BTKLPP Kelas I Makassar	Eijkman Institute for Molecular Biology, Ministry of Research and Technology/National Agency for Research and Innovation; National Institute of Health Research and Development	Hidayat Trimarsanto, Frilasita A Yudhaputri, Iskandar Adnan, Willy Agustine, Sukma Oktavianthi, Lydia V. Panggalo, Edison Johar, Slamet, Vivi Setiawaty, Hana Apsari Pawestri, Safarina G Malik, Khin Saw Myint, Amin Soebandrio
EPI_ISL_1265458	BTKLPP Kelas I Makassar	Eijkman Institute for Molecular Biology, Ministry of Research and Technology/National Agency for Research and Innovation; National Institute of Health Research and Development	Sukma Oktavianthi, Lydia V. Panggalo, Edison Johar, Hidayat Trimarsanto, Frilasita A Yudhaputri, Iskandar Adnan, Willy Agustine, Slamet, Vivi Setiawaty, Hana Apsari Pawestri, Safarina G Malik, Khin Saw Myint, Amin Soebandrio
EPI_ISL_1265451	BTKLPP Kelas I Makassar	Eijkman Institute for Molecular Biology, Ministry of Research and Technology/National Agency for Research and Innovation; National Institute of Health Research and Development	Iskandar Adnan, Willy Agustine, Sukma Oktavianthi, Lydia V. Panggalo, Edison Johar, Hidayat Trimarsanto, Frilasita A Yudhaputri, Slamet, Vivi Setiawaty, Hana Apsari Pawestri, Safarina G Malik, Khin Saw Myint, Amin Soebandrio
EPI_ISL_889020	RS Omni Cikarang	Eijkman Institute for Molecular Biology, Ministry of Research and Technology/National Agency for Research and Innovation	Edison Johar, Frilasita A Yudhaputri, Hidayat Trimarsanto, Iskandar Adnan, Lydia V. Panggalo, Sukma Oktavianthi, Willy Agustine, Safarina G Malik, Khin Saw Myint, Amin Soebandrio
EPI_ISL_1622376	RSAB Harapan Kita	Eijkman Institute for Molecular Biology, Ministry of Research and Technology/National Agency for Research and Innovation	Hidayat Trimarsanto, Lydia V. Panggalo, Iskandar Adnan, Sukma Oktavianthi, Edison Johar, Frilasita A Yudhaputri, Muhammad Rezki Rasyak, Willy Agustine, Safarina G Malik, Khin Saw Myint, Amin Soebandrio
EPI_ISL_1622401	RSU Proklamasi	Eijkman Institute for Molecular Biology, Ministry of Research and Technology/National Agency for Research and Innovation	Iskandar Adnan, Sukma Oktavianthi, Edison Johar, Frilasita A Yudhaputri, Muhammad Rezki Rasyak, Willy Agustine, Hidayat Trimarsanto, Lydia V. Panggalo, Safarina G Malik, Khin Saw Myint, Amin Soebandrio
EPI_ISL_1622400	RSU HGA Depok	Eijkman Institute for Molecular Biology, Ministry of Research and Technology/National Agency for Research and Innovation	Iskandar Adnan, Sukma Oktavianthi, Edison Johar, Frilasita A Yudhaputri, Muhammad Rezki Rasyak, Willy Agustine, Hidayat Trimarsanto, Lydia V. Panggalo, Safarina G Malik, Khin Saw Myint, Amin Soebandrio
EPI_ISL_766041	RS Polri	Eijkman Institute for Molecular Biology, Ministry of Research and Technology/National Agency for Research and Innovation	Frilasita A Yudhaputri, Edison Johar, Hidayat Trimarsanto, David H Muljono, Safarina G Malik, Khin Saw Myint, Amin Soebandrio
EPI_ISL_766033	RSUD Prof. DR. W. Z. Johannes Kupang	Eijkman Institute for Molecular Biology, Ministry of Research and Technology/National Agency for Research and Innovation	Frilasita A Yudhaputri, Edison Johar, Hidayat Trimarsanto, David H Muljono, Safarina G Malik, Khin Saw Myint, Amin Soebandrio
EPI_ISL_766037	Puskesmas Palmerah	Eijkman Institute for Molecular Biology, Ministry of Research and Technology/National Agency for Research and Innovation	Frilasita A Yudhaputri, Edison Johar, Hidayat Trimarsanto, David H Muljono, Safarina G Malik, Khin Saw Myint, Amin Soebandrio
EPI_ISL_766040	RS Tingkat II Moh. Ridwan Meuraksa	Eijkman Institute for Molecular Biology, Ministry of Research and Technology/National Agency for Research and Innovation	Frilasita A Yudhaputri, Edison Johar, Hidayat Trimarsanto, David H Muljono, Safarina G Malik, Khin Saw Myint, Amin Soebandrio
EPI_ISL_766043	RS Pelni	Eijkman Institute for Molecular Biology, Ministry of Research and Technology/National Agency for Research and Innovation	Frilasita A Yudhaputri, Edison Johar, Hidayat Trimarsanto, David H Muljono, Safarina G Malik, Khin Saw Myint, Amin Soebandrio
EPI_ISL_766034	RS Mitra Keluarga Bintaro	Eijkman Institute for Molecular Biology, Ministry of Research and Technology/National Agency for Research and Innovation	Frilasita A Yudhaputri, Edison Johar, Hidayat Trimarsanto, David H Muljono, Safarina G Malik, Khin Saw Myint, Amin Soebandrio
EPI_ISL_947322	RS Mitra Keluarga Kelapa Gading	Eijkman Institute for Molecular Biology, Ministry of Research and Technology/National Agency for Research and Innovation	Sukma Oktavianthi, Willy Agustine, Edison Johar, Hidayat Trimarsanto, Iskandar Adnan, Lydia V. Panggalo, Frilasita A Yudhaputri, Safarina G Malik, Khin Saw Myint, Amin Soebandrio
EPI_ISL_947307	RS Sentra Medika Cikarang	Eijkman Institute for Molecular Biology, Ministry of Research and Technology/National Agency for Research and Innovation	Lydia V. Panggalo, Sukma Oktavianthi, Willy Agustine, Edison Johar, Hidayat Trimarsanto, Iskandar Adnan, Frilasita A Yudhaputri, Safarina G Malik, Khin Saw Myint, Amin Soebandrio
EPI_ISL_947317	RSU Medirossa	Eijkman Institute for Molecular Biology, Ministry of Research and Technology/National Agency for Research and Innovation	Lydia V. Panggalo, Sukma Oktavianthi, Willy Agustine, Edison Johar, Hidayat Trimarsanto, Iskandar Adnan, Frilasita A Yudhaputri, Safarina G Malik, Khin Saw Myint, Amin Soebandrio
EPI_ISL_947304	RSU Harapan Bunda	Eijkman Institute for Molecular Biology, Ministry of Research and Technology/National Agency for Research and Innovation	Iskandar Adnan, Lydia V. Panggalo, Sukma Oktavianthi, Willy Agustine, Edison Johar, Hidayat Trimarsanto, Frilasita A Yudhaputri, Safarina G Malik, Khin Saw Myint, Amin Soebandrio
EPI_ISL_947298	RSU Medirossa	Eijkman Institute for Molecular Biology, Ministry of Research and Technology/National Agency for Research and Innovation	Iskandar Adnan, Lydia V. Panggalo, Sukma Oktavianthi, Willy Agustine, Edison Johar, Hidayat Trimarsanto, Frilasita A Yudhaputri, Safarina G Malik, Khin Saw Myint, Amin Soebandrio
EPI_ISL_947296	RSU Kartika Husada	Eijkman Institute for Molecular Biology, Ministry of Research and Technology/National Agency for Research and Innovation	Iskandar Adnan, Lydia V. Panggalo, Sukma Oktavianthi, Willy Agustine, Edison Johar, Hidayat Trimarsanto, Frilasita A Yudhaputri, Safarina G Malik, Khin Saw Myint, Amin Soebandrio
EPI_ISL_1622389	RS Masmitra	Eijkman Institute for Molecular Biology, Ministry of Research and Technology/National Agency for Research and Innovation	Lydia V. Panggalo, Iskandar Adnan, Sukma Oktavianthi, Edison Johar, Frilasita A Yudhaputri, Muhammad Rezki Rasyak, Willy Agustine, Hidayat Trimarsanto, Safarina G Malik, Khin Saw Myint, Amin Soebandrio
EPI_ISL_947284	RSIA Bunda Sejati	Eijkman Institute for Molecular Biology, Ministry of Research and Technology/National Agency for Research and Innovation	Hidayat Trimarsanto, Iskandar Adnan, Lydia V. Panggalo, Sukma Oktavianthi, Willy Agustine, Edison Johar, Frilasita A Yudhaputri, Safarina G Malik, Khin Saw Myint, Amin Soebandrio
EPI_ISL_947270	RS Mitra Keluarga Gading Serpong	Eijkman Institute for Molecular Biology, Ministry of Research and Technology/National Agency for Research and Innovation	Frilasita A Yudhaputri, Hidayat Trimarsanto, Iskandar Adnan, Lydia V. Panggalo, Sukma Oktavianthi, Willy Agustine, Edison Johar, Safarina G Malik, Khin Saw Myint, Amin Soebandrio
EPI_ISL_947260	RSU Bunda Mulia	Eijkman Institute for Molecular Biology, Ministry of Research and Technology/National Agency for Research and Innovation	Iskandar Adnan, Lydia V. Panggalo, Sukma Oktavianthi, Willy Agustine, Edison Johar, Hidayat Trimarsanto, Frilasita A Yudhaputri, Safarina G Malik, Khin Saw Myint, Amin Soebandrio
EPI_ISL_947265	RS Sari Asih Ciledug	Eijkman Institute for Molecular Biology, Ministry of Research and Technology/National Agency for Research and Innovation	Frilasita A Yudhaputri, Hidayat Trimarsanto, Iskandar Adnan, Lydia V. Panggalo, Sukma Oktavianthi, Willy Agustine, Edison Johar, Safarina G Malik, Khin Saw Myint, Amin Soebandrio
EPI_ISL_947273	RSIA Sayyidah	Eijkman Institute for Molecular Biology, Ministry of Research and Technology/National Agency for Research and Innovation	Frilasita A Yudhaputri, Hidayat Trimarsanto, Iskandar Adnan, Lydia V. Panggalo, Sukma Oktavianthi, Willy Agustine, Edison Johar, Safarina G Malik, Khin Saw Myint, Amin Soebandrio
EPI_ISL_947268	RSU Anggrek Mas	Eijkman Institute for Molecular Biology, Ministry of Research and Technology/National Agency for Research and Innovation	Frilasita A Yudhaputri, Hidayat Trimarsanto, Iskandar Adnan, Lydia V. Panggalo, Sukma Oktavianthi, Willy Agustine, Edison Johar, Safarina G Malik, Khin Saw Myint, Amin Soebandrio
EPI_ISL_947324	RSU Medirossa	Eijkman Institute for Molecular Biology, Ministry of Research and Technology/National Agency for Research and Innovation	Sukma Oktavianthi, Willy Agustine, Edison Johar, Hidayat Trimarsanto, Iskandar Adnan, Lydia V. Panggalo, Frilasita A Yudhaputri, Safarina G Malik, Khin Saw Myint, Amin Soebandrio
EPI_ISL_947330	RSU Bunda Mulia	Eijkman Institute for Molecular Biology, Ministry of Research and Technology/National Agency for Research and Innovation	Willy Agustine, Edison Johar, Hidayat Trimarsanto, Iskandar Adnan, Lydia V. Panggalo, Sukma Oktavianthi, Frilasita A Yudhaputri, Safarina G Malik, Khin Saw Myint, Amin Soebandrio
EPI_ISL_947326	RS Mitra Keluarga Gading Serpong	Eijkman Institute for Molecular Biology, Ministry of Research and Technology/National Agency for Research and Innovation	Willy Agustine, Edison Johar, Hidayat Trimarsanto, Iskandar Adnan, Lydia V. Panggalo, Sukma Oktavianthi, Frilasita A Yudhaputri, Safarina G Malik, Khin Saw Myint, Amin Soebandrio
EPI_ISL_947323	RS Siloam Kebon Jeruk	Eijkman Institute for Molecular Biology, Ministry of Research and Technology/National Agency for Research and Innovation	Sukma Oktavianthi, Willy Agustine, Edison Johar, Hidayat Trimarsanto, Iskandar Adnan, Lydia V. Panggalo, Frilasita A Yudhaputri, Safarina G Malik, Khin Saw Myint, Amin Soebandrio
EPI_ISL_947329	RSU Bunda Mulia	Eijkman Institute for Molecular Biology, Ministry of Research and Technology/National Agency for Research and Innovation	Willy Agustine, Edison Johar, Hidayat Trimarsanto, Iskandar Adnan, Lydia V. Panggalo, Sukma Oktavianthi, Frilasita A Yudhaputri, Safarina G Malik, Khin Saw Myint, Amin Soebandrio
EPI_ISL_947328	RS Mitra Keluarga Depok	Eijkman Institute for Molecular Biology, Ministry of Research and Technology/National Agency for Research and Innovation	Willy Agustine, Edison Johar, Hidayat Trimarsanto, Iskandar Adnan, Lydia V. Panggalo, Sukma Oktavianthi, Frilasita A Yudhaputri, Safarina G Malik, Khin Saw Myint, Amin Soebandrio
EPI_ISL_947327	RS Mitra Keluarga Gading Serpong	Eijkman Institute for Molecular Biology, Ministry of Research and Technology/National Agency for Research and Innovation	Willy Agustine, Edison Johar, Hidayat Trimarsanto, Iskandar Adnan, Lydia V. Panggalo, Sukma Oktavianthi, Frilasita A Yudhaputri, Safarina G Malik, Khin Saw Myint, Amin Soebandrio
EPI_ISL_1622432	RS Sentra Medika Cikarang	Eijkman Institute for Molecular Biology, Ministry of Research and Technology/National Agency for Research and Innovation	Muhammad Rezki Rasyak, Willy Agustine, Hidayat Trimarsanto, Lydia V. Panggalo, Iskandar Adnan, Sukma Oktavianthi, Edison Johar, Frilasita A Yudhaputri, Safarina G Malik, Khin Saw Myint, Amin Soebandrio
EPI_ISL_1622435	RSIA Selasih Medika	Eijkman Institute for Molecular Biology, Ministry of Research and Technology/National Agency for Research and Innovation	Lydia V. Panggalo, Iskandar Adnan, Sukma Oktavianthi, Edison Johar, Frilasita A Yudhaputri, Muhammad Rezki Rasyak, Willy Agustine, Hidayat Trimarsanto, Safarina G Malik, Khin Saw Myint, Amin Soebandrio
EPI_ISL_1622430	RS Mitra Keluarga Gading Serpong	Eijkman Institute for Molecular Biology, Ministry of Research and Technology/National Agency for Research and Innovation	Muhammad Rezki Rasyak, Willy Agustine, Hidayat Trimarsanto, Lydia V. Panggalo, Iskandar Adnan, Sukma Oktavianthi, Edison Johar, Frilasita A Yudhaputri, Safarina G Malik, Khin Saw Myint, Amin Soebandrio
EPI_ISL_1622422	RS Medirossa Cikarang	Eijkman Institute for Molecular Biology, Ministry of Research and Technology/National Agency for Research and Innovation	Frilasita A Yudhaputri, Muhammad Rezki Rasyak, Willy Agustine, Hidayat Trimarsanto, Lydia V. Panggalo, Iskandar Adnan, Sukma Oktavianthi, Edison Johar, Safarina G Malik, Khin Saw Myint, Amin Soebandrio
EPI_ISL_1622423	RSJ Dr. Soeharto Heerdjan	Eijkman Institute for Molecular Biology, Ministry of Research and Technology/National Agency for Research and Innovation	Frilasita A Yudhaputri, Muhammad Rezki Rasyak, Willy Agustine, Hidayat Trimarsanto, Lydia V. Panggalo, Iskandar Adnan, Sukma Oktavianthi, Edison Johar, Safarina G Malik, Khin Saw Myint, Amin Soebandrio
EPI_ISL_1622424	RS Sumber Waras	Eijkman Institute for Molecular Biology, Ministry of Research and Technology/National Agency for Research and Innovation	Muhammad Rezki Rasyak, Willy Agustine, Hidayat Trimarsanto, Lydia V. Panggalo, Iskandar Adnan, Sukma Oktavianthi, Edison Johar, Frilasita A Yudhaputri, Safarina G Malik, Khin Saw Myint, Amin Soebandrio
EPI_ISL_1622426	RS Mary Cileungsi Hijau	Eijkman Institute for Molecular Biology, Ministry of Research and Technology/National Agency for Research and Innovation	Muhammad Rezki Rasyak, Willy Agustine, Hidayat Trimarsanto, Lydia V. Panggalo, Iskandar Adnan, Sukma Oktavianthi, Edison Johar, Frilasita A Yudhaputri, Safarina G Malik, Khin Saw Myint, Amin Soebandrio
EPI_ISL_1622427	RS OMNI Pulomas	Eijkman Institute for Molecular Biology, Ministry of Research and Technology/National Agency for Research and Innovation	Muhammad Rezki Rasyak, Willy Agustine, Hidayat Trimarsanto, Lydia V. Panggalo, Iskandar Adnan, Sukma Oktavianthi, Edison Johar, Frilasita A Yudhaputri, Safarina G Malik, Khin Saw Myint, Amin Soebandrio
EPI_ISL_1622429	RS Mitra Keluarga Gading Serpong	Eijkman Institute for Molecular Biology, Ministry of Research and Technology/National Agency for Research and Innovation	Muhammad Rezki Rasyak, Willy Agustine, Hidayat Trimarsanto, Lydia V. Panggalo, Iskandar Adnan, Sukma Oktavianthi, Edison Johar, Frilasita A Yudhaputri, Safarina G Malik, Khin Saw Myint, Amin Soebandrio
EPI_ISL_1622420	RS Sentra Medika Cikarang	Eijkman Institute for Molecular Biology, Ministry of Research and Technology/National Agency for Research and Innovation	Frilasita A Yudhaputri, Muhammad Rezki Rasyak, Willy Agustine, Hidayat Trimarsanto, Lydia V. Panggalo, Iskandar Adnan, Sukma Oktavianthi, Edison Johar, Safarina G Malik, Khin Saw Myint, Amin Soebandrio
EPI_ISL_1622398	RSAB Harapan Kita	Eijkman Institute for Molecular Biology, Ministry of Research and Technology/National Agency for Research and Innovation	Iskandar Adnan, Sukma Oktavianthi, Edison Johar, Frilasita A Yudhaputri, Muhammad Rezki Rasyak, Willy Agustine, Hidayat Trimarsanto, Lydia V. Panggalo, Safarina G Malik, Khin Saw Myint, Amin Soebandrio
EPI_ISL_1622416	RS Permata Cibubur	Eijkman Institute for Molecular Biology, Ministry of Research and Technology/National Agency for Research and Innovation	Frilasita A Yudhaputri, Muhammad Rezki Rasyak, Willy Agustine, Hidayat Trimarsanto, Lydia V. Panggalo, Iskandar Adnan, Sukma Oktavianthi, Edison Johar, Safarina G Malik, Khin Saw Myint, Amin Soebandrio
EPI_ISL_1622417	RS Permata Cibubur	Eijkman Institute for Molecular Biology, Ministry of Research and Technology/National Agency for Research and Innovation	Frilasita A Yudhaputri, Muhammad Rezki Rasyak, Willy Agustine, Hidayat Trimarsanto, Lydia V. Panggalo, Iskandar Adnan, Sukma Oktavianthi, Edison Johar, Safarina G Malik, Khin Saw Myint, Amin Soebandrio
EPI_ISL_1622418	RS Qadr	Eijkman Institute for Molecular Biology, Ministry of Research and Technology/National Agency for Research and Innovation	Frilasita A Yudhaputri, Muhammad Rezki Rasyak, Willy Agustine, Hidayat Trimarsanto, Lydia V. Panggalo, Iskandar Adnan, Sukma Oktavianthi, Edison Johar, Safarina G Malik, Khin Saw Myint, Amin Soebandrio
EPI_ISL_1622419	RS Sentra Medika Cikarang	Eijkman Institute for Molecular Biology, Ministry of Research and Technology/National Agency for Research and Innovation	Frilasita A Yudhaputri, Muhammad Rezki Rasyak, Willy Agustine, Hidayat Trimarsanto, Lydia V. Panggalo, Iskandar Adnan, Sukma Oktavianthi, Edison Johar, Safarina G Malik, Khin Saw Myint, Amin Soebandrio
EPI_ISL_947312	RSU Bunda Mulia	Eijkman Institute for Molecular Biology, Ministry of Research and Technology/National Agency for Research and Innovation	Lydia V. Panggalo, Sukma Oktavianthi, Willy Agustine, Edison Johar, Hidayat Trimarsanto, Iskandar Adnan, Frilasita A Yudhaputri, Safarina G Malik, Khin Saw Myint, Amin Soebandrio
EPI_ISL_947301	RS Mitra Keluarga Cibubur	Eijkman Institute for Molecular Biology, Ministry of Research and Technology/National Agency for Research and Innovation	Iskandar Adnan, Lydia V. Panggalo, Sukma Oktavianthi, Willy Agustine, Edison Johar, Hidayat Trimarsanto, Frilasita A Yudhaputri, Safarina G Malik, Khin Saw Myint, Amin Soebandrio
EPI_ISL_947315	RSU Harapan Bunda	Eijkman Institute for Molecular Biology, Ministry of Research and Technology/National Agency for Research and Innovation	Lydia V. Panggalo, Sukma Oktavianthi, Willy Agustine, Edison Johar, Hidayat Trimarsanto, Iskandar Adnan, Frilasita A Yudhaputri, Safarina G Malik, Khin Saw Myint, Amin Soebandrio
EPI_ISL_1622409	RS Mitra Keluarga Kalideres	Eijkman Institute for Molecular Biology, Ministry of Research and Technology/National Agency for Research and Innovation	Edison Johar, Frilasita A Yudhaputri, Muhammad Rezki Rasyak, Willy Agustine, Hidayat Trimarsanto, Lydia V. Panggalo, Iskandar Adnan, Sukma Oktavianthi, Safarina G Malik, Khin Saw Myint, Amin Soebandrio
EPI_ISL_1622407	RSUD Cileungsi	Eijkman Institute for Molecular Biology, Ministry of Research and Technology/National Agency for Research and Innovation	Sukma Oktavianthi, Edison Johar, Frilasita A Yudhaputri, Muhammad Rezki Rasyak, Willy Agustine, Hidayat Trimarsanto, Lydia V. Panggalo, Iskandar Adnan, Safarina G Malik, Khin Saw Myint, Amin Soebandrio
EPI_ISL_574617	RS Kramat 128	Eijkman Institute for Molecular Biology, Ministry of Research and Technology/National Agency for Research and Innovation	Frilasita A Yudhaputri, Edison Johar, Hidayat Trimarsanto, Iskandar A Adnan, Willy Agustine, David H Muljono, Safarina G Malik, Herawati Sudoyo, Khin Saw Myint, Amin Soebandrio
EPI_ISL_574612	RS Hermina Mekarsari	Eijkman Institute for Molecular Biology, Ministry of Research and Technology/National Agency for Research and Innovation	Frilasita A Yudhaputri, Edison Johar, Hidayat Trimarsanto, Iskandar A Adnan, Willy Agustine, David H Muljono, Safarina G Malik, Herawati Sudoyo, Khin Saw Myint, Amin Soebandrio
EPI_ISL_574610	Puskesmas Tambora	Eijkman Institute for Molecular Biology, Ministry of Research and Technology/National Agency for Research and Innovation	Frilasita A Yudhaputri, Edison Johar, Hidayat Trimarsanto, Iskandar A Adnan, Willy Agustine, David H Muljono, Safarina G Malik, Herawati Sudoyo, Khin Saw Myint, Amin Soebandrio
EPI_ISL_528751	Santo Borromeus Hospital	Molecular Genetics Laboratory-Faculty of Medicine-Universitas Padjadjaran; School of Life Sciences and Technology & School of Pharmacy-Institut Teknologi Bandung; Laboratorium Kesehatan Provinsi Jawa Barat	Yunia Sribudiani, Tri Hanggono Achmad, Mas Rizky A.A. Syamsunarno, Fensi Amalina, Catur Riani, Azzania Fibriani, Husna Nugrahapraja, Marselina Irasonia Tan, Tarwadi, Ema Rahmawati, Savira Ekawardhani, Hesti Lina Wiraswati, Ryan Bayusantika Ristandi, Rifky Waluyajati Rachman, Cut Nur Cinthia Alamanda, Lia Faridah, Hammam Riza, Sony Solistia Wirawan, Agung Eru Wibowo, Irvan Faizal
EPI_ISL_528752	Dr. H. A. Rotinsulu Lung Hospital	School of Pharmacy & School of Life Sciences and Technology - Institut Teknologi Bandung; Molecular Genetics Laboratory-Faculty of Medicine-Universitas Padjadjaran; Laboratorium Kesehatan Provinsi Jawa Barat	Catur Riani, Marselina Irasonia Tan, Yunia Sribudiani, Azzania Fibriani, Husna Nugrahapraja, Tarwadi, Ema Rahmawati, Savira Ekawardhani, Hesti Lina Wiraswati, Ryan Bayusantika Ristandi, Rifky Waluyajati Rachman, Cut Nur Cinthia Alamanda, Lia Faridah, Gusti Ayu Prani Pradani, Adelina Khristiani Rahayu, Hammam Riza, Sony Solistia Wirawan, Agung Eru Wibowo, Irvan Faizal
EPI_ISL_528759	Santo Borromeus Hospital	School of Life Sciences and Technology & School of Pharmacy-Institut Teknologi Bandung; Molecular Genetics Laboratory-Faculty of Medicine-Universitas Padjadjaran; Laboratorium Kesehatan Provinsi Jawa Barat	Husna Nugrahapraja, Azzania Fibriani, Catur Riani, Marselina Irasonia Tan, Yunia Sribudiani, Tarwadi, Ema Rahmawati, Savira Ekawardhani, Hesti Lina Wiraswati, Ryan Bayusantika Ristandi, Rifky Waluyajati Rachman, Cut Nur Cinthia Alamanda, Lia Faridah, Tri Hanggono Achmad, Mas Rizky A.A. Syamsunarno, Fensi Amalina, Hammam Riza, Sony Solistia Wirawan, Agung Eru Wibowo, Irvan Faizal
EPI_ISL_1469253	RS Mandaya Karawang	National Institute of Health Research and Development	Vivi Setiawaty, Hana Apsari Pawestri, Subangkit, Kartika Dewi Puspa, Arie Ardiansyah Nugraha, Hartanti Dian Ikawati, Nelly Puspandari, Krisna Pangesti
EPI_ISL_791979	RSUD Curup Bengkulu	National Institute of Health Research and Development	Nugraha, AA; Subangkit; Pawestri, HA; Ikawati, HD; Puspa, KD; Mardiani; Pangesti, KNA; Soekarso, T; Puspandari, N; Setiawaty, V
EPI_ISL_1239143	National Institute of Health Research and Development	National Institute of Health Research and Development	Agustiningsih, Kindi Adam, Holy Arif Wibowo, Ririn Ramadhany, Yuni Rukminiati, Hana A Pawestri, Subangkit, Kartika Dewi Puspa, Arie Ardiansyah Nugraha, Hartanti Dian Ikawati, Krisna Nur Andriana Pangesti, Triyani Soekarso, Ni Ketut Susilarini, Nur Ika Hariastuti, Uly Alfi Nikmah, Mursinah, Asri Febriyani, Reni Herman, Nike Susanti, Herna, Tati Febriyanti, Natalie Laurencia Kipuw, Fauzul Muna, Aul…
EPI_ISL_1118933	National Institute of Health Research and Development	National Institute of Health Research and Development	Hana Apsari Pawestri, Subangkit, Kartika Dewi Puspa, Arie Ardiansyah Nugraha, Hartanti Dian Ikawati, Krisna Nur Andriana Pangesti, Yuni Rukminiati, Ririn Ramadhany, Agustiningsih, Kindi Adam, Holy Arif Wibowo, Triyani Soekarso, Ni Ketut Susilarini, Nurika Hariastuti, Ully Alfi Nikmah, Reni Herman, Nike Susanti, Herna, Tati Febriyanti, Natalie Laurencia Kipuw, Fauzul Muna, Irene Lorinda Indalao, N…
EPI_ISL_1534691	BTKLPP kelas 1 Batam	National Institute of Health Research and Development	Hana Apsari Pawestri, Subangkit, Kartika Dewi Puspa, Arie Ardiansyah Nugraha, Hartanti Dian Ikawati, Nelly Puspandari, Krisna Pangesti, Budi Santosa, Ismail, Ida Neni Haryanti, Vivi Setiawaty
EPI_ISL_910014	National Institute of Health Research and Development	National Institute of Health Research and Development	Agustiningsih; Kindi Adam; Holy Arif Wibowo; Ririn Ramadhany; Yuni Rukminiati; Hana Apsari Pawestri; Subangkit; Kartika Dewi Puspa; Arie Ardiansyah Nugraha; Hartanti Dian Ikawati; Krisna Nur Andriana Pangesti; Triyani Soekarso; Ni Ketut Susilarini; Nur Ika Hariastuti; Uli Alfi Nikmah; Mursinah; Asri Febriyani; Reni Herman; Nike Susanti; Herna; Tati Febriyanti; Muhammad Nurhadi; Juwita Kurniawati;…
EPI_ISL_909772	National Institute of Health Research and Development	National Institute of Health Research and Development	Holy Arif Wibowo; Ririn Ramadhany; Yuni Rukminiati; Agustiningsih; Kindi Adam; Hana Apsari Pawestri; Subangkit; Kartika Dewi Puspa; Arie Ardiansyah Nugraha; Hartanti Dian Ikawati; Krisna Nur Andriana Pangesti; Triyani Soekarso; Ni Ketut Susilarini; Nur Ika Hariastuti; Uli Alfi Nikmah; Mursinah; Asri Febriyani; Reni Herman; Nike Susanti; Herna; Tati Febriyanti; Juwita Kurniawati; Natalie Laurencia…
EPI_ISL_1534692	BTKLPP kelas 1 Batam	National Institute of Health Research and Development	Hana Apsari Pawestri, Subangkit, Kartika Dewi Puspa, Arie Ardiansyah Nugraha, Hartanti Dian Ikawati, Nelly Puspandari, Krisna Pangesti, Budi Santosa, Ismail, Ida Neni Haryanti, Vivi Setiawaty
EPI_ISL_1534693	BTKLPP kelas 1 Batam	National Institute of Health Research and Development	Hana Apsari Pawestri, Subangkit, Kartika Dewi Puspa, Arie Ardiansyah Nugraha, Hartanti Dian Ikawati, Nelly Puspandari, Krisna Pangesti, Budi Santosa, Ismail, Ida Neni Haryanti, Vivi Setiawaty
EPI_ISL_1534694	BTKLPP kelas 1 Batam	National Institute of Health Research and Development	Hana Apsari Pawestri, Subangkit, Kartika Dewi Puspa, Arie Ardiansyah Nugraha, Hartanti Dian Ikawati, Nelly Puspandari, Krisna Pangesti, Budi Santosa, Ismail, Ida Neni Haryanti, Vivi Setiawaty
EPI_ISL_1534699	Ciputra Hospital Citra Garden City	National Institute of Health Research and Development	Vivi Setiawaty, Hana Apsari Pawestri, Subangkit, Kartika Dewi Puspa, Arie Ardiansyah Nugraha, Hartanti Dian Ikawati, Nelly Puspandari, Krisna Pangesti
EPI_ISL_1534706	National Institute Health Research and Development	National Institute of Health Research and Development	Subangkit, Hana Apsari Pawestri, Kartika Dewi Puspa, Arie Ardiansyah Nugraha, Hartanti Dian Ikawati, Krisna Nur Andriana Pangesti, Yuni Rukminiati, Ririn Ramadhany, Agustiningsih, Kindi Adam, Holy Arif Wibowo, Triyani Soekarso, Ni Ketut Susilarini, Nurika Hariastuti, Ully Alfi Nikmah, Reni Herman, Nike Susanti, Herna, Tati Febriyanti, Natalie Laurencia Kipuw, Fauzul Muna, Irene Lorinda Indalao, N…
EPI_ISL_1534707	National Institute Health Research and Development	National Institute of Health Research and Development	Subangkit, Hana Apsari Pawestri, Kartika Dewi Puspa, Arie Ardiansyah Nugraha, Hartanti Dian Ikawati, Krisna Nur Andriana Pangesti, Yuni Rukminiati, Ririn Ramadhany, Agustiningsih, Kindi Adam, Holy Arif Wibowo, Triyani Soekarso, Ni Ketut Susilarini, Nurika Hariastuti, Ully Alfi Nikmah, Reni Herman, Nike Susanti, Herna, Tati Febriyanti, Natalie Laurencia Kipuw, Fauzul Muna, Irene Lorinda Indalao, N…
EPI_ISL_1534702	Fakultas kedokteran Universitas Sumatra Utara	National Institute of Health Research and Development	Hartanti Dian Ikawati, Hana Apsari Pawestri, Subangkit, Kartika Dewi Puspa, Arie Ardiansyah Nugraha, Krisna Pangesti, Nelly Puspandari, Vivi Setiawaty
EPI_ISL_1534703	Fakultas kedokteran Universitas Sumatra Utara	National Institute of Health Research and Development	Kartika Dewi Puspa, Hana Apsari Pawestri, Subangkit, Arie Ardiansyah Nugraha, Hartanti Dian Ikawati, Nelly Puspandari, Krisna Pangesti, Vivi Setiawaty
EPI_ISL_576386	National Institute of Health Research and Development	National Institute of Health Research and Development	Pawestri, HA; Subangkit; Puspa, KD; Nugraha, AA; Ikawati, HD; Pangesti, KNA; Soekarso, T; Susilarini, NK; Hariastuti, NI; Nikmah, UA; Mursinah; Febriyani, A; Herman, R; Susanti, N; Herna; Febriyanti, T; Nurhadi, M; Paisal; Ramadhany, R; Agustiningsih; Kurniawati, J; Kipuw, NL; Muna, F; Indalau, IL; Adam, K; Wibowo, HA; Rizki, A; Puspandari, N; Setiawaty, V
EPI_ISL_791983	RSUD dr. Kanujoso Djatiwibowo Balikpapan	National Institute of Health Research and Development	Subangkit; Pawestri, HA; Ikawati, HD; Nugraha, AA; Puspa, KD; Ivanna; Pangesti, KNA; Soekarso, T; Puspandari, N; Setiawaty, V
EPI_ISL_1469242	National Institute Health Research and Development	National Institute of Health Research and Development	Subangkit, Hana Apsari Pawestri, Kartika Dewi Puspa, Arie Ardiansyah Nugraha, Hartanti Dian Ikawati, Krisna Nur Andriana Pangesti, Yuni Rukminiati, Ririn Ramadhany, Agustiningsih, Kindi Adam, Holy Arif Wibowo, Triyani Soekarso, Ni Ketut Susilarini, Nurika Hariastuti, Ully Alfi Nikmah, Reni Herman, Nike Susanti, Herna, Tati Febriyanti, Natalie Laurencia Kipuw, Fauzul Muna, Irene Lorinda Indalao, N…
EPI_ISL_1469246	Dinas Kesehatan Kabupaten Ponorogo	National Institute of Health Research and Development	Arie Ardiansyah Nugraha, Hana Apsari Pawestri, Subangkit, Kartika Dewi Puspa, Hartanti Dian Ikawati, Nelly Puspandari, Krisna Pangesti, Vivi Setiawaty
EPI_ISL_1469245	National Institute Health Research and Development	National Institute of Health Research and Development	Subangkit, Hana Apsari Pawestri, Kartika Dewi Puspa, Arie Ardiansyah Nugraha, Hartanti Dian Ikawati, Krisna Nur Andriana Pangesti, Yuni Rukminiati, Ririn Ramadhany, Agustiningsih, Kindi Adam, Holy Arif Wibowo, Triyani Soekarso, Ni Ketut Susilarini, Nurika Hariastuti, Ully Alfi Nikmah, Reni Herman, Nike Susanti, Herna, Tati Febriyanti, Natalie Laurencia Kipuw, Fauzul Muna, Irene Lorinda Indalao, N…
EPI_ISL_1469249	Lab Intibios Karawang	National Institute of Health Research and Development	Hana Apsari Pawestri, Subangkit, Kartika Dewi Puspa, Arie Ardiansyah Nugraha, Hartanti Dian Ikawati, Nelly Puspandari, Krisna Pangesti, Vivi Setiawaty
EPI_ISL_1469254	RS Lira Medika Karawang	National Institute of Health Research and Development	Vivi Setiawaty, Hana Apsari Pawestri, Subangkit, Kartika Dewi Puspa, Arie Ardiansyah Nugraha, Hartanti Dian Ikawati, Nelly Puspandari, Krisna Pangesti
EPI_ISL_1469252	National Institute Health Research and Development	National Institute of Health Research and Development	Subangkit, Hana Apsari Pawestri, Kartika Dewi Puspa, Arie Ardiansyah Nugraha, Hartanti Dian Ikawati, Krisna Nur Andriana Pangesti, Yuni Rukminiati, Ririn Ramadhany, Agustiningsih, Kindi Adam, Holy Arif Wibowo, Triyani Soekarso, Ni Ketut Susilarini, Nurika Hariastuti, Ully Alfi Nikmah, Reni Herman, Nike Susanti, Herna, Tati Febriyanti, Natalie Laurencia Kipuw, Fauzul Muna, Irene Lorinda Indalao, N…
EPI_ISL_1469258	PKM TEMPURAN KARAWANG	National Institute of Health Research and Development	Subangkit, Hana Apsari Pawestri, Kartika Dewi Puspa, Arie Ardiansyah Nugraha, Hartanti Dian Ikawati, Krisna Nur Andriana Pangesti, Yuni Rukminiati, Ririn Ramadhany, Agustiningsih, Kindi Adam, Holy Arif Wibowo, Triyani Soekarso, Ni Ketut Susilarini, Nurika Hariastuti, Ully Alfi Nikmah, Reni Herman, Nike Susanti, Herna, Tati Febriyanti, Natalie Laurencia Kipuw, Fauzul Muna, Irene Lorinda Indalao, N…
EPI_ISL_1469264	National Institute Health Research and Development	National Institute of Health Research and Development	Subangkit, Hana Apsari Pawestri, Kartika Dewi Puspa, Arie Ardiansyah Nugraha, Hartanti Dian Ikawati, Krisna Nur Andriana Pangesti, Yuni Rukminiati, Ririn Ramadhany, Agustiningsih, Kindi Adam, Holy Arif Wibowo, Triyani Soekarso, Ni Ketut Susilarini, Nurika Hariastuti, Ully Alfi Nikmah, Reni Herman, Nike Susanti, Herna, Tati Febriyanti, Natalie Laurencia Kipuw, Fauzul Muna, Irene Lorinda Indalao, N…
EPI_ISL_1469260	National Institute Health Research and Development	National Institute of Health Research and Development	Subangkit, Hana Apsari Pawestri, Kartika Dewi Puspa, Arie Ardiansyah Nugraha, Hartanti Dian Ikawati, Krisna Nur Andriana Pangesti, Yuni Rukminiati, Ririn Ramadhany, Agustiningsih, Kindi Adam, Holy Arif Wibowo, Triyani Soekarso, Ni Ketut Susilarini, Nurika Hariastuti, Ully Alfi Nikmah, Reni Herman, Nike Susanti, Herna, Tati Febriyanti, Natalie Laurencia Kipuw, Fauzul Muna, Irene Lorinda Indalao, N…
EPI_ISL_1469263	National Institute Health Research and Development	National Institute of Health Research and Development	Subangkit, Hana Apsari Pawestri, Kartika Dewi Puspa, Arie Ardiansyah Nugraha, Hartanti Dian Ikawati, Krisna Nur Andriana Pangesti, Yuni Rukminiati, Ririn Ramadhany, Agustiningsih, Kindi Adam, Holy Arif Wibowo, Triyani Soekarso, Ni Ketut Susilarini, Nurika Hariastuti, Ully Alfi Nikmah, Reni Herman, Nike Susanti, Herna, Tati Febriyanti, Natalie Laurencia Kipuw, Fauzul Muna, Irene Lorinda Indalao, N…
EPI_ISL_1048372	Farmalab Indoutama Jakarta	National Institute of Health Research and Development	Hana Apsari Pawestri, Subangkit, Kartika Dewi Puspa, Arie Ardiansyah Nugraha, Hartanti Dian Ikawati, Krisna Nur Andriana Pangesti, Nelly Puspandari, Vivi Setiawaty.
EPI_ISL_1257837	RSUP Sanglah	National Institute of Health Research and Development	Arie Ardiansyah Nugraha, Hana Apsari Pawestri, Subangkit, Kartika Dewi Puspa, Hartanti Dian Ikawati, Nelly Puspandari, Krisna Pangesti, I Nengah Tony Rustawan, I Gede Ketut Sajinadiyasa, Vivi Setiawaty
EPI_ISL_1257846	RSUP Fatmawati	National Institute of Health Research and Development	Kartika Dewi Puspa, Hana Apsari Pawestri, Subangkit, Arie Ardiansyah Nugraha, Hartanti Dian Ikawati, Nelly Puspandari, Krisna Pangesti, Lidya Utami, Luci Liana, Lusiya Ningsih, Vivi Setiawaty
EPI_ISL_1469267	National Institute Health Research and Development	National Institute of Health Research and Development	Subangkit, Hana Apsari Pawestri, Kartika Dewi Puspa, Arie Ardiansyah Nugraha, Hartanti Dian Ikawati, Krisna Nur Andriana Pangesti, Yuni Rukminiati, Ririn Ramadhany, Agustiningsih, Kindi Adam, Holy Arif Wibowo, Triyani Soekarso, Ni Ketut Susilarini, Nurika Hariastuti, Ully Alfi Nikmah, Reni Herman, Nike Susanti, Herna, Tati Febriyanti, Natalie Laurencia Kipuw, Fauzul Muna, Irene Lorinda Indalao, N…
EPI_ISL_1534700	Ciputra Hospital Citra Garden City	National Institute of Health Research and Development	Hartanti Dian Ikawati, Hana Apsari Pawestri, Subangkit, Kartika Dewi Puspa, Arie Ardiansyah Nugraha, Krisna Pangesti, Nelly Puspandari, Vivi Setiawaty
EPI_ISL_1534705	BBLK Surabaya	National Institute of Health Research and Development	Kartika Dewi Puspa, Hana Apsari Pawestri, Subangkit, Arie Ardiansyah Nugraha, Hartanti Dian Ikawati, Nelly Puspandari, Krisna Pangesti, Vivi Setiawaty
EPI_ISL_1469287	RS Mandaya Karawang	National Institute of Health Research and Development	Vivi Setiawaty, Hana Apsari Pawestri, Subangkit, Kartika Dewi Puspa, Arie Ardiansyah Nugraha, Hartanti Dian Ikawati, Nelly Puspandari, Krisna Pangesti
EPI_ISL_1469289	Labkesda Karawang	National Institute of Health Research and Development	Hana Apsari Pawestri, Subangkit, Kartika Dewi Puspa, Arie Ardiansyah Nugraha, Hartanti Dian Ikawati, Nelly Puspandari, Krisna Pangesti, Vivi Setiawaty
EPI_ISL_1469286	RS Khusus Paru Karawang	National Institute of Health Research and Development	Vivi Setiawaty, Hana Apsari Pawestri, Subangkit, Kartika Dewi Puspa, Arie Ardiansyah Nugraha, Hartanti Dian Ikawati, Nelly Puspandari, Krisna Pangesti
EPI_ISL_1416191	Fakultas Kedokteran Universitas Sumatera Utara	National Institute of Health Research and Development	Vivi Setiawaty, Hana Apsari Pawestri, Subangkit, Kartika Dewi Puspa, Arie Ardiansyah Nugraha, Hartanti Dian Ikawati, Nelly Puspandari, Krisna Nur Andriana Pangesti
EPI_ISL_1415898	Laboratorium Intibios Karawang	National Institute of Health Research and Development	Vivi Setiawaty, Hana Apsari Pawestri, Subangkit, Kartika Dewi Puspa, Arie Ardiansyah Nugraha, Hartanti Dian Ikawati, Nelly Puspandari, Krisna Nur Andriana Pangesti
EPI_ISL_1415427	National Institute of Health Research and Development	National Institute of Health Research and Development	Subangkit, Hana Apsari Pawestri, Kartika Dewi Puspa, Arie Ardiansyah Nugraha, Hartanti Dian Ikawati, Krisna Nur Andriana Pangesti, Yuni Rukminiati, Ririn Ramadhany, Agustiningsih, Kindi Adam, Holy Arif Wibowo, Triyani Soekarso, Ni Ketut Susilarini, Nurika Hariastuti, Ully Alfi Nikmah, Reni Herman, Nike Susanti, Herna, Tati Febriyanti, Natalie Laurencia Kipuw, Fauzul Muna, Irene Lorinda Indalao, N…
EPI_ISL_1413427	National Institute of Health Research and Development	National Institute of Health Research and Development	Subangkit, Hana Apsari Pawestri, Kartika Dewi Puspa, Arie Ardiansyah Nugraha, Hartanti Dian Ikawati, Krisna Nur Andriana Pangesti, Yuni Rukminiati, Ririn Ramadhany, Agustiningsih, Kindi Adam, Holy Arif Wibowo, Triyani Soekarso, Ni Ketut Susilarini, Nurika Hariastuti, Ully Alfi Nikmah, Reni Herman, Nike Susanti, Herna, Tati Febriyanti, Natalie Laurencia Kipuw, Fauzul Muna, Irene Lorinda Indalao, N…
EPI_ISL_1411159	National Institute of Health Research and Development	National Institute of Health Research and Development	Subangkit, Hana Apsari Pawestri, Kartika Dewi Puspa, Arie Ardiansyah Nugraha, Hartanti Dian Ikawati, Krisna Nur Andriana Pangesti, Yuni Rukminiati, Ririn Ramadhany, Agustiningsih, Kindi Adam, Holy Arif Wibowo, Triyani Soekarso, Ni Ketut Susilarini, Nurika Hariastuti, Ully Alfi Nikmah, Reni Herman, Nike Susanti, Herna, Tati Febriyanti, Natalie Laurencia Kipuw, Fauzul Muna, Irene Lorinda Indalao, N…
EPI_ISL_1391017	National Institute of Health Research and Development	National Institute of Health Research and Development	Subangkit, Hana Apsari Pawestri, Kartika Dewi Puspa, Arie Ardiansyah Nugraha, Hartanti Dian Ikawati, Krisna Nur Andriana Pangesti, Yuni Rukminiati, Ririn Ramadhany, Agustiningsih, Kindi Adam, Holy Arif Wibowo, Triyani Soekarso, Ni Ketut Susilarini, Nurika Hariastuti, Ully Alfi Nikmah, Reni Herman, Nike Susanti, Herna, Tati Febriyanti, Natalie Laurencia Kipuw, Fauzul Muna, Irene Lorinda Indalao, N…
EPI_ISL_1391015	National Institute of Health Research and Development	National Institute of Health Research and Development	Subangkit, Hana Apsari Pawestri, Kartika Dewi Puspa, Arie Ardiansyah Nugraha, Hartanti Dian Ikawati, Krisna Nur Andriana Pangesti, Yuni Rukminiati, Ririn Ramadhany, Agustiningsih, Kindi Adam, Holy Arif Wibowo, Triyani Soekarso, Ni Ketut Susilarini, Nurika Hariastuti, Ully Alfi Nikmah, Reni Herman, Nike Susanti, Herna, Tati Febriyanti, Natalie Laurencia Kipuw, Fauzul Muna, Irene Lorinda Indalao, N…
EPI_ISL_1391012	National Institute of Health Research and Development	National Institute of Health Research and Development	Subangkit, Hana Apsari Pawestri, Kartika Dewi Puspa, Arie Ardiansyah Nugraha, Hartanti Dian Ikawati, Krisna Nur Andriana Pangesti, Yuni Rukminiati, Ririn Ramadhany, Agustiningsih, Kindi Adam, Holy Arif Wibowo, Triyani Soekarso, Ni Ketut Susilarini, Nurika Hariastuti, Ully Alfi Nikmah, Reni Herman, Nike Susanti, Herna, Tati Febriyanti, Natalie Laurencia Kipuw, Fauzul Muna, Irene Lorinda Indalao, N…
EPI_ISL_1391016	National Institute of Health Research and Development	National Institute of Health Research and Development	Subangkit, Hana Apsari Pawestri, Kartika Dewi Puspa, Arie Ardiansyah Nugraha, Hartanti Dian Ikawati, Krisna Nur Andriana Pangesti, Yuni Rukminiati, Ririn Ramadhany, Agustiningsih, Kindi Adam, Holy Arif Wibowo, Triyani Soekarso, Ni Ketut Susilarini, Nurika Hariastuti, Ully Alfi Nikmah, Reni Herman, Nike Susanti, Herna, Tati Febriyanti, Natalie Laurencia Kipuw, Fauzul Muna, Irene Lorinda Indalao, N…
EPI_ISL_1391011	National Institute of Health Research and Development	National Institute of Health Research and Development	Subangkit, Hana Apsari Pawestri, Kartika Dewi Puspa, Arie Ardiansyah Nugraha, Hartanti Dian Ikawati, Krisna Nur Andriana Pangesti, Yuni Rukminiati, Ririn Ramadhany, Agustiningsih, Kindi Adam, Holy Arif Wibowo, Triyani Soekarso, Ni Ketut Susilarini, Nurika Hariastuti, Ully Alfi Nikmah, Reni Herman, Nike Susanti, Herna, Tati Febriyanti, Natalie Laurencia Kipuw, Fauzul Muna, Irene Lorinda Indalao, N…
EPI_ISL_1257820	Balai Litbangkes Papua	National Institute of Health Research and Development	Hana Apsari Pawestri, Subangkit, Kartika Dewi Puspa, Arie Ardiansyah Nugraha, Hartanti Dian Ikawati, Krisna Pangesti, Nelly Puspandari, Hotma Sitompul, Antonius Octavian, Vivi Setiawaty
EPI_ISL_1257827	RSUP Dr. Sardjito	National Institute of Health Research and Development	Vivi Setiawaty, Hana Apsari Pawestri, Subangkit, Kartika Dewi Puspa, Arie Ardiansyah Nugraha, Hartanti Dian Ikawati, Nelly Puspandari, Krisna Pangesti
EPI_ISL_1169049	RSUP Adam Malik Medan Sumatera Utara	National Institute of Health Research and Development	Vivi Setiawaty, Hana Apsari Pawestri, Subangkit, Kartika Dewi Puspa, Arie Ardiansyah Nugraha, Hartanti Dian Ikawati, Nelly Puspandari
EPI_ISL_1169048	BBTKLPP Banjarbaru, Kalimantan Selatan	National Institute of Health Research and Development	Vivi Setiawaty, Hana Apsari Pawestri, Subangkit, Kartika Dewi Puspa, Arie Ardiansyah Nugraha, Hartanti Dian Ikawati, Nelly Puspandari
EPI_ISL_1169047	RSUP Dr. Mohammad Hoesin Palembang Sumatera Selatan	National Institute of Health Research and Development	Vivi Setiawaty, Hana Apsari Pawestri, Subangkit, Kartika Dewi Puspa, Arie Ardiansyah Nugraha, Hartanti Dian Ikawati, Nelly Puspandari
EPI_ISL_1169060	National Institute of Health Research and Development	National Institute of Health Research and Development	Hartanti Dian Ikawati, Hana Apsari Pawestri, Subangkit, Kartika Dewi Puspa, Arie Ardiansyah Nugraha, risna Nur Andriana Pangesti, Yuni Rukminiati, Ririn Ramadhany, Agustiningsih, Kindi Adam, Holy Arif Wibowo, Triyani Soekarso, Ni Ketut Susilarini, Nurika Hariastuti, Ully Alfi Nikmah, Reni Herman, Nike Susanti, Herna, Tati Febriyanti, Natalie Laurencia Kipuw, Fauzul Muna, Irene Lorinda Indalao, Ne…
EPI_ISL_1118931	National Institute of Health Research and Development	National Institute of Health Research and Development	Hana Apsari Pawestri, Subangkit, Kartika Dewi Puspa, Arie Ardiansyah Nugraha, Hartanti Dian Ikawati, Krisna Nur Andriana Pangesti, Yuni Rukminiati, Ririn Ramadhany, Agustiningsih, Kindi Adam, Holy Arif Wibowo, Triyani Soekarso, Ni Ketut Susilarini, Nurika Hariastuti, Ully Alfi Nikmah, Reni Herman, Nike Susanti, Herna, Tati Febriyanti, Natalie Laurencia Kipuw, Fauzul Muna, Irene Lorinda Indalao, N…
EPI_ISL_1118208	National Institute of Health Research and Development	National Institute of Health Research and Development	Hana Apsari Pawestri, Subangkit, Kartika Dewi Puspa, Arie Ardiansyah Nugraha, Hartanti Dian Ikawati, Krisna Nur Andriana Pangesti, Yuni Rukminiati, Ririn Ramadhany, Agustiningsih, Kindi Adam, Holy Arif Wibowo, Triyani Soekarso, Ni Ketut Susilarini, Nurika Hariastuti, Ully Alfi Nikmah, Reni Herman, Nike Susanti, Herna, Tati Febriyanti, Natalie Laurencia Kipuw, Fauzul Muna, Irene Lorinda Indalao, N…
EPI_ISL_1170955	National Institute of Health Research and Development	National Institute of Health Research and Development	Yuni Rukminiati, Agustiningsih, Kindi Adam, Holy Arif Wibowo, Ririn Ramadhany, Hana Apsari Pawestri, Subangkit, Kartika Dewi Puspa, Arie Ardiansyah Nugraha, Hartanti Dian Ikawati, Krisna Nur Andriana Pangesti, Ni Ketut Susilarini, Nur Ika Hariastuti, Uly Alfi Nikmah, Mursinah, Asri Febriyani, Reni Herman, Nike Susanti, Herna, Tati Febriyanti, Natalie Laurencia Kipuw, Fauzul Muna, Irene Lorinda In…
EPI_ISL_1170948	National Institute of Health Research and Development	National Institute of Health Research and Development	Ririn Ramadhany, Yuni Rukminiati, Agustiningsih, Kindi Adam, Holy Arif Wibowo, Hana Apsari Pawestri, Subangkit; Kartika Dewi Puspa, Arie Ardiansyah Nugraha, Hartanti Dian Ikawati, Krisna Nur Andriana Pangesti, Ni Ketut Susilarini, Nur Ika Hariastuti, Uly Alfi Nikmah, Mursinah, Reni Herman, Nike Susanti, Herna, Tati Febriyanti, Natalie Laurencia Kipuw, Fauzul Muna, Aulia Rizki, Nelly Puspandari, V…
EPI_ISL_1915552	PRVKP FK UI	National Institute of Health Research and Development	Hartanti Dian Ikawati, Hana Apsari Pawestri, Subangkit, Kartika Dewi Puspa, Arie Ardiansyah Nugraha, Triyani Soekarso, Krisna Pangesti, Nelly Puspandari, Vivi Setiawaty
EPI_ISL_1915553	PRVKP FK UI	National Institute of Health Research and Development	Hartanti Dian Ikawati, Hana Apsari Pawestri, Subangkit, Kartika Dewi Puspa, Arie Ardiansyah Nugraha, Triyani Soekarso, Krisna Pangesti, Nelly Puspandari, Vivi Setiawaty
EPI_ISL_984264	RSUPN Dr. Cipto Mangunkusumo	National Institute of Health Research and Development	Subangkit, Hana Apsari Pawestri, Kartika Dewi Puspa, Arie Ardiansyah Nugraha, Hartanti Dian Ikawati, Krisna Nur Andriana Pangesti, Nuri Dyah Indrasari, Dewi Wulandari, Nelly Puspandari, Vivi Setiawaty
EPI_ISL_984309	National Institute of Health Research and Development	National Institute of Health Research and Development	Agustiningsih, Kindi Adam, Holy Arif Wibowo, Ririn Ramadhany, Yuni Rukminiati, Hana Apsari Pawestri, Subangkit, Kartika Dewi Puspa, Arie Ardiansyah Nugraha, Hartanti Dian Ikawati, Krisna Nur Andriana Pangesti, Ni Ketut Susilarini, Nur Ika Hariastuti, Uly Alfi Nikmah, Mursinah, Asri Febriyani, Reni Herman, Nike Susanti, Herna, Tati Febriyanti, Natalie Laurencia Kipuw, Fauzul Muna, Irene Lorinda In…
EPI_ISL_984277	National Institute of Health Research and Development	National Institute of Health Research and Development	Kindi Adam, Holy Arif Wibowo, Ririn Ramadhany, Yuni Rukminiati, Agustiningsih, Hana Apsari Pawestri, Subangkit, Kartika Dewi Puspa, Arie Ardiansyah Nugraha, Hartanti Dian Ikawati, Krisna Nur Andriana Pangesti, Ni Ketut Susilarini, Nur Ika Hariastuti, Uly Alfi Nikmah, Mursinah, Asri Febriyani, Reni Herman, Nike Susanti, Herna, Tati Febriyanti, Natalie Laurencia Kipuw, Fauzul Muna, Irene Lorinda In…
EPI_ISL_1915547	National Institute of Health Research and Development	National Institute of Health Research and Development	Subangkit, Hana Apsari Pawestri, Kartika Dewi Puspa, Arie Ardiansyah Nugraha, Hartanti Dian Ikawati, Krisna Nur Andriana Pangesti, Yuni Rukminiati, Ririn Ramadhany, Agustiningsih, Kindi Adam, Holy Arif Wibowo, Triyani Soekarso, Ni Ketut Susilarini, Nurika Hariastuti, Ully Alfi Nikmah, Reni Herman, Nike Susanti, Herna, Tati Febriyanti, Natalie Laurencia Kipuw, Fauzul Muna, Irene Lorinda Indalao, N…
EPI_ISL_1915541	National Institute of Health Research and Development	National Institute of Health Research and Development	Subangkit, Hana Apsari Pawestri, Kartika Dewi Puspa, Arie Ardiansyah Nugraha, Hartanti Dian Ikawati, Krisna Nur Andriana Pangesti, Yuni Rukminiati, Ririn Ramadhany, Agustiningsih, Kindi Adam, Holy Arif Wibowo, Triyani Soekarso, Ni Ketut Susilarini, Nurika Hariastuti, Ully Alfi Nikmah, Reni Herman, Nike Susanti, Herna, Tati Febriyanti, Natalie Laurencia Kipuw, Fauzul Muna, Irene Lorinda Indalao, N…
EPI_ISL_1915558	RSUP Sanglah	National Institute of Health Research and Development	Vivi Setiawaty, Hana Apsari Pawestri, Subangkit, Kartika Dewi Puspa, Arie Ardiansyah Nugraha, Hartanti Dian Ikawati, Krisna Pangesti, Triyani Soekarso, Nelly Puspandari, I Nengah Tony Rustawan, I Gede Ketut Sajinadiyasa
EPI_ISL_1915559	RSUP Sanglah	National Institute of Health Research and Development	Vivi Setiawaty, Hana Apsari Pawestri, Subangkit, Kartika Dewi Puspa, Arie Ardiansyah Nugraha, Hartanti Dian Ikawati, Krisna Pangesti, Triyani Soekarso, Nelly Puspandari, I Nengah Tony Rustawan, I Gede Ketut Sajinadiyasa
EPI_ISL_1915530	National Institute of Health Research and Development	National Institute of Health Research and Development	Subangkit, Hana Apsari Pawestri, Kartika Dewi Puspa, Arie Ardiansyah Nugraha, Hartanti Dian Ikawati, Krisna Nur Andriana Pangesti, Yuni Rukminiati, Ririn Ramadhany, Agustiningsih, Kindi Adam, Holy Arif Wibowo, Triyani Soekarso, Ni Ketut Susilarini, Nurika Hariastuti, Ully Alfi Nikmah, Reni Herman, Nike Susanti, Herna, Tati Febriyanti, Natalie Laurencia Kipuw, Fauzul Muna, Irene Lorinda Indalao, N…
EPI_ISL_1915542	National Institute of Health Research and Development	National Institute of Health Research and Development	Subangkit, Hana Apsari Pawestri, Kartika Dewi Puspa, Arie Ardiansyah Nugraha, Hartanti Dian Ikawati, Krisna Nur Andriana Pangesti, Yuni Rukminiati, Ririn Ramadhany, Agustiningsih, Kindi Adam, Holy Arif Wibowo, Triyani Soekarso, Ni Ketut Susilarini, Nurika Hariastuti, Ully Alfi Nikmah, Reni Herman, Nike Susanti, Herna, Tati Febriyanti, Natalie Laurencia Kipuw, Fauzul Muna, Irene Lorinda Indalao, N…
EPI_ISL_1915543	National Institute of Health Research and Development	National Institute of Health Research and Development	Subangkit, Hana Apsari Pawestri, Kartika Dewi Puspa, Arie Ardiansyah Nugraha, Hartanti Dian Ikawati, Krisna Nur Andriana Pangesti, Yuni Rukminiati, Ririn Ramadhany, Agustiningsih, Kindi Adam, Holy Arif Wibowo, Triyani Soekarso, Ni Ketut Susilarini, Nurika Hariastuti, Ully Alfi Nikmah, Reni Herman, Nike Susanti, Herna, Tati Febriyanti, Natalie Laurencia Kipuw, Fauzul Muna, Irene Lorinda Indalao, N…
EPI_ISL_1915549	National Institute of Health Research and Development	National Institute of Health Research and Development	Subangkit, Hana Apsari Pawestri, Kartika Dewi Puspa, Arie Ardiansyah Nugraha, Hartanti Dian Ikawati, Krisna Nur Andriana Pangesti, Yuni Rukminiati, Ririn Ramadhany, Agustiningsih, Kindi Adam, Holy Arif Wibowo, Triyani Soekarso, Ni Ketut Susilarini, Nurika Hariastuti, Ully Alfi Nikmah, Reni Herman, Nike Susanti, Herna, Tati Febriyanti, Natalie Laurencia Kipuw, Fauzul Muna, Irene Lorinda Indalao, N…
EPI_ISL_1915551	PRVKP FK UI	National Institute of Health Research and Development	Hartanti Dian Ikawati, Hana Apsari Pawestri, Subangkit, Kartika Dewi Puspa, Arie Ardiansyah Nugraha, Triyani Soekarso, Krisna Pangesti, Nelly Puspandari, Vivi Setiawaty
EPI_ISL_1915520	National Institute of Health Research and Development	National Institute of Health Research and Development	Subangkit, Hana Apsari Pawestri, Kartika Dewi Puspa, Arie Ardiansyah Nugraha, Hartanti Dian Ikawati, Krisna Nur Andriana Pangesti, Yuni Rukminiati, Ririn Ramadhany, Agustiningsih, Kindi Adam, Holy Arif Wibowo, Triyani Soekarso, Ni Ketut Susilarini, Nurika Hariastuti, Ully Alfi Nikmah, Reni Herman, Nike Susanti, Herna, Tati Febriyanti, Natalie Laurencia Kipuw, Fauzul Muna, Irene Lorinda Indalao, N…
EPI_ISL_1915560	RSPI Sulianti Saroso Jakarta Utara	National Institute of Health Research and Development	Hartanti Dian Ikawati, Hana Apsari Pawestri, Subangkit, Kartika Dewi Puspa, Arie Ardiansyah Nugraha, Triyani Soekarso, Krisna Pangesti, Nelly Puspandari, Vivi Setiawaty
EPI_ISL_1915565	Kantor Pengelola Sumbawa Technopark	National Institute of Health Research and Development	Hana Apsari Pawestri, Subangkit, Kartika Dewi Puspa, Arie Ardiansyah Nugraha, Hartanti Dian Ikawati, Krisna Pangesti, Nelly Puspandari, Arief Budi Witarto, Rian Adha Ardinata, Lalu Hamzi Fikri, Nurhandini Eka Dewi, Laily Indrayanti, Vivi Setiawaty
EPI_ISL_1915562	BBTKL PP Banjarbaru	National Institute of Health Research and Development	Hartanti Dian Ikawati, Hana Apsari Pawestri, Subangkit, Kartika Dewi Puspa, Arie Ardiansyah Nugraha, Triyani Soekarso, Krisna Pangesti, Nelly Puspandari, Vivi Setiawaty
EPI_ISL_1915567	RSPI Prof DR Sulianti Saroso Jakarta Utara	National Institute of Health Research and Development	Hartanti Dian Ikawati, Hana Apsari Pawestri, Subangkit, Kartika Dewi Puspa, Arie Ardiansyah Nugraha, Triyani Soekarso, Krisna Pangesti, Nelly Puspandari, Vivi Setiawaty
EPI_ISL_1915568	RSPI Prof DR Sulianti Saroso Jakarta Utara	National Institute of Health Research and Development	Hana Apsari Pawestri, Subangkit, Kartika Dewi Puspa, Arie Ardiansyah Nugraha, Hartanti Dian Ikawati, Krisna Pangesti, Nelly Puspandari, Vivi Setiawaty
EPI_ISL_1915569	RSUP Sanglah	National Institute of Health Research and Development	Hana Apsari Pawestri, Subangkit, Kartika Dewi Puspa, Arie Ardiansyah Nugraha, Hartanti Dian Ikawati, Krisna Pangesti, Nelly Puspandari, Vivi Setiawaty
EPI_ISL_1915563	BBTKL PP Banjarbaru	National Institute of Health Research and Development	Hartanti Dian Ikawati, Hana Apsari Pawestri, Subangkit, Kartika Dewi Puspa, Arie Ardiansyah Nugraha, Triyani Soekarso, Krisna Pangesti, Nelly Puspandari, Vivi Setiawaty
EPI_ISL_1915556	RSUP Sanglah	National Institute of Health Research and Development	Vivi Setiawaty, Hana Apsari Pawestri, Subangkit, Kartika Dewi Puspa, Arie Ardiansyah Nugraha, Hartanti Dian Ikawati, Krisna Pangesti, Triyani Soekarso, Nelly Puspandari, I Nengah Tony Rustawan, I Gede Ketut Sajinadiyasa
EPI_ISL_1915524	National Institute of Health Research and Development	National Institute of Health Research and Development	Subangkit, Hana Apsari Pawestri, Kartika Dewi Puspa, Arie Ardiansyah Nugraha, Hartanti Dian Ikawati, Krisna Nur Andriana Pangesti, Yuni Rukminiati, Ririn Ramadhany, Agustiningsih, Kindi Adam, Holy Arif Wibowo, Triyani Soekarso, Ni Ketut Susilarini, Nurika Hariastuti, Ully Alfi Nikmah, Reni Herman, Nike Susanti, Herna, Tati Febriyanti, Natalie Laurencia Kipuw, Fauzul Muna, Irene Lorinda Indalao, N…
EPI_ISL_1915566	RSPI Prof DR Sulianti Saroso Jakarta Utara	National Institute of Health Research and Development	Hartanti Dian Ikawati, Hana Apsari Pawestri, Subangkit, Kartika Dewi Puspa, Arie Ardiansyah Nugraha, Triyani Soekarso, Krisna Pangesti, Nelly Puspandari, Vivi Setiawaty
EPI_ISL_1915521	National Institute of Health Research and Development	National Institute of Health Research and Development	Subangkit, Hana Apsari Pawestri, Kartika Dewi Puspa, Arie Ardiansyah Nugraha, Hartanti Dian Ikawati, Krisna Nur Andriana Pangesti, Yuni Rukminiati, Ririn Ramadhany, Agustiningsih, Kindi Adam, Holy Arif Wibowo, Triyani Soekarso, Ni Ketut Susilarini, Nurika Hariastuti, Ully Alfi Nikmah, Reni Herman, Nike Susanti, Herna, Tati Febriyanti, Natalie Laurencia Kipuw, Fauzul Muna, Irene Lorinda Indalao, N…
EPI_ISL_1915525	National Institute of Health Research and Development	National Institute of Health Research and Development	Subangkit, Hana Apsari Pawestri, Kartika Dewi Puspa, Arie Ardiansyah Nugraha, Hartanti Dian Ikawati, Krisna Nur Andriana Pangesti, Yuni Rukminiati, Ririn Ramadhany, Agustiningsih, Kindi Adam, Holy Arif Wibowo, Triyani Soekarso, Ni Ketut Susilarini, Nurika Hariastuti, Ully Alfi Nikmah, Reni Herman, Nike Susanti, Herna, Tati Febriyanti, Natalie Laurencia Kipuw, Fauzul Muna, Irene Lorinda Indalao, N…
EPI_ISL_1915540	National Institute of Health Research and Development	National Institute of Health Research and Development	Subangkit, Hana Apsari Pawestri, Kartika Dewi Puspa, Arie Ardiansyah Nugraha, Hartanti Dian Ikawati, Krisna Nur Andriana Pangesti, Yuni Rukminiati, Ririn Ramadhany, Agustiningsih, Kindi Adam, Holy Arif Wibowo, Triyani Soekarso, Ni Ketut Susilarini, Nurika Hariastuti, Ully Alfi Nikmah, Reni Herman, Nike Susanti, Herna, Tati Febriyanti, Natalie Laurencia Kipuw, Fauzul Muna, Irene Lorinda Indalao, N…
EPI_ISL_1915544	National Institute of Health Research and Development	National Institute of Health Research and Development	Subangkit, Hana Apsari Pawestri, Kartika Dewi Puspa, Arie Ardiansyah Nugraha, Hartanti Dian Ikawati, Krisna Nur Andriana Pangesti, Yuni Rukminiati, Ririn Ramadhany, Agustiningsih, Kindi Adam, Holy Arif Wibowo, Triyani Soekarso, Ni Ketut Susilarini, Nurika Hariastuti, Ully Alfi Nikmah, Reni Herman, Nike Susanti, Herna, Tati Febriyanti, Natalie Laurencia Kipuw, Fauzul Muna, Irene Lorinda Indalao, N…
EPI_ISL_1915550	RSUP Sanglah	National Institute of Health Research and Development	Vivi Setiawaty, Hana Apsari Pawestri, Subangkit, Kartika Dewi Puspa, Arie Ardiansyah Nugraha, Hartanti Dian Ikawati, Krisna Pangesti, Triyani Soekarso, Nelly Puspandari, I Nengah Tony Rustawan, I Gede Ketut Sajinadiyasa
EPI_ISL_1915523	National Institute of Health Research and Development	National Institute of Health Research and Development	Subangkit, Hana Apsari Pawestri, Kartika Dewi Puspa, Arie Ardiansyah Nugraha, Hartanti Dian Ikawati, Krisna Nur Andriana Pangesti, Yuni Rukminiati, Ririn Ramadhany, Agustiningsih, Kindi Adam, Holy Arif Wibowo, Triyani Soekarso, Ni Ketut Susilarini, Nurika Hariastuti, Ully Alfi Nikmah, Reni Herman, Nike Susanti, Herna, Tati Febriyanti, Natalie Laurencia Kipuw, Fauzul Muna, Irene Lorinda Indalao, N…
EPI_ISL_1915526	National Institute of Health Research and Development	National Institute of Health Research and Development	Subangkit, Hana Apsari Pawestri, Kartika Dewi Puspa, Arie Ardiansyah Nugraha, Hartanti Dian Ikawati, Krisna Nur Andriana Pangesti, Yuni Rukminiati, Ririn Ramadhany, Agustiningsih, Kindi Adam, Holy Arif Wibowo, Triyani Soekarso, Ni Ketut Susilarini, Nurika Hariastuti, Ully Alfi Nikmah, Reni Herman, Nike Susanti, Herna, Tati Febriyanti, Natalie Laurencia Kipuw, Fauzul Muna, Irene Lorinda Indalao, N…
EPI_ISL_1915527	National Institute of Health Research and Development	National Institute of Health Research and Development	Subangkit, Hana Apsari Pawestri, Kartika Dewi Puspa, Arie Ardiansyah Nugraha, Hartanti Dian Ikawati, Krisna Nur Andriana Pangesti, Yuni Rukminiati, Ririn Ramadhany, Agustiningsih, Kindi Adam, Holy Arif Wibowo, Triyani Soekarso, Ni Ketut Susilarini, Nurika Hariastuti, Ully Alfi Nikmah, Reni Herman, Nike Susanti, Herna, Tati Febriyanti, Natalie Laurencia Kipuw, Fauzul Muna, Irene Lorinda Indalao, N…
EPI_ISL_1915528	National Institute of Health Research and Development	National Institute of Health Research and Development	Subangkit, Hana Apsari Pawestri, Kartika Dewi Puspa, Arie Ardiansyah Nugraha, Hartanti Dian Ikawati, Krisna Nur Andriana Pangesti, Yuni Rukminiati, Ririn Ramadhany, Agustiningsih, Kindi Adam, Holy Arif Wibowo, Triyani Soekarso, Ni Ketut Susilarini, Nurika Hariastuti, Ully Alfi Nikmah, Reni Herman, Nike Susanti, Herna, Tati Febriyanti, Natalie Laurencia Kipuw, Fauzul Muna, Irene Lorinda Indalao, N…
EPI_ISL_1915535	National Institute of Health Research and Development	National Institute of Health Research and Development	Subangkit, Hana Apsari Pawestri, Kartika Dewi Puspa, Arie Ardiansyah Nugraha, Hartanti Dian Ikawati, Krisna Nur Andriana Pangesti, Yuni Rukminiati, Ririn Ramadhany, Agustiningsih, Kindi Adam, Holy Arif Wibowo, Triyani Soekarso, Ni Ketut Susilarini, Nurika Hariastuti, Ully Alfi Nikmah, Reni Herman, Nike Susanti, Herna, Tati Febriyanti, Natalie Laurencia Kipuw, Fauzul Muna, Irene Lorinda Indalao, N…
EPI_ISL_1915536	National Institute of Health Research and Development	National Institute of Health Research and Development	Subangkit, Hana Apsari Pawestri, Kartika Dewi Puspa, Arie Ardiansyah Nugraha, Hartanti Dian Ikawati, Krisna Nur Andriana Pangesti, Yuni Rukminiati, Ririn Ramadhany, Agustiningsih, Kindi Adam, Holy Arif Wibowo, Triyani Soekarso, Ni Ketut Susilarini, Nurika Hariastuti, Ully Alfi Nikmah, Reni Herman, Nike Susanti, Herna, Tati Febriyanti, Natalie Laurencia Kipuw, Fauzul Muna, Irene Lorinda Indalao, N…
EPI_ISL_1915538	National Institute of Health Research and Development	National Institute of Health Research and Development	Subangkit, Hana Apsari Pawestri, Kartika Dewi Puspa, Arie Ardiansyah Nugraha, Hartanti Dian Ikawati, Krisna Nur Andriana Pangesti, Yuni Rukminiati, Ririn Ramadhany, Agustiningsih, Kindi Adam, Holy Arif Wibowo, Triyani Soekarso, Ni Ketut Susilarini, Nurika Hariastuti, Ully Alfi Nikmah, Reni Herman, Nike Susanti, Herna, Tati Febriyanti, Natalie Laurencia Kipuw, Fauzul Muna, Irene Lorinda Indalao, N…
EPI_ISL_1915539	National Institute of Health Research and Development	National Institute of Health Research and Development	Subangkit, Hana Apsari Pawestri, Kartika Dewi Puspa, Arie Ardiansyah Nugraha, Hartanti Dian Ikawati, Krisna Nur Andriana Pangesti, Yuni Rukminiati, Ririn Ramadhany, Agustiningsih, Kindi Adam, Holy Arif Wibowo, Triyani Soekarso, Ni Ketut Susilarini, Nurika Hariastuti, Ully Alfi Nikmah, Reni Herman, Nike Susanti, Herna, Tati Febriyanti, Natalie Laurencia Kipuw, Fauzul Muna, Irene Lorinda Indalao, N…
EPI_ISL_1915512	National Institute of Health Research and Development	National Institute of Health Research and Development	Subangkit, Hana Apsari Pawestri, Kartika Dewi Puspa, Arie Ardiansyah Nugraha, Hartanti Dian Ikawati, Krisna Nur Andriana Pangesti, Yuni Rukminiati, Ririn Ramadhany, Agustiningsih, Kindi Adam, Holy Arif Wibowo, Triyani Soekarso, Ni Ketut Susilarini, Nurika Hariastuti, Ully Alfi Nikmah, Reni Herman, Nike Susanti, Herna, Tati Febriyanti, Natalie Laurencia Kipuw, Fauzul Muna, Irene Lorinda Indalao, N…
EPI_ISL_1915513	National Institute of Health Research and Development	National Institute of Health Research and Development	Subangkit, Hana Apsari Pawestri, Kartika Dewi Puspa, Arie Ardiansyah Nugraha, Hartanti Dian Ikawati, Krisna Nur Andriana Pangesti, Yuni Rukminiati, Ririn Ramadhany, Agustiningsih, Kindi Adam, Holy Arif Wibowo, Triyani Soekarso, Ni Ketut Susilarini, Nurika Hariastuti, Ully Alfi Nikmah, Reni Herman, Nike Susanti, Herna, Tati Febriyanti, Natalie Laurencia Kipuw, Fauzul Muna, Irene Lorinda Indalao, N…
EPI_ISL_1915514	National Institute of Health Research and Development	National Institute of Health Research and Development	Subangkit, Hana Apsari Pawestri, Kartika Dewi Puspa, Arie Ardiansyah Nugraha, Hartanti Dian Ikawati, Krisna Nur Andriana Pangesti, Yuni Rukminiati, Ririn Ramadhany, Agustiningsih, Kindi Adam, Holy Arif Wibowo, Triyani Soekarso, Ni Ketut Susilarini, Nurika Hariastuti, Ully Alfi Nikmah, Reni Herman, Nike Susanti, Herna, Tati Febriyanti, Natalie Laurencia Kipuw, Fauzul Muna, Irene Lorinda Indalao, N…
EPI_ISL_1915515	National Institute of Health Research and Development	National Institute of Health Research and Development	Subangkit, Hana Apsari Pawestri, Kartika Dewi Puspa, Arie Ardiansyah Nugraha, Hartanti Dian Ikawati, Krisna Nur Andriana Pangesti, Yuni Rukminiati, Ririn Ramadhany, Agustiningsih, Kindi Adam, Holy Arif Wibowo, Triyani Soekarso, Ni Ketut Susilarini, Nurika Hariastuti, Ully Alfi Nikmah, Reni Herman, Nike Susanti, Herna, Tati Febriyanti, Natalie Laurencia Kipuw, Fauzul Muna, Irene Lorinda Indalao, N…
EPI_ISL_1915511	National Institute of Health Research and Development	National Institute of Health Research and Development	Subangkit, Hana Apsari Pawestri, Kartika Dewi Puspa, Arie Ardiansyah Nugraha, Hartanti Dian Ikawati, Krisna Nur Andriana Pangesti, Yuni Rukminiati, Ririn Ramadhany, Agustiningsih, Kindi Adam, Holy Arif Wibowo, Triyani Soekarso, Ni Ketut Susilarini, Nurika Hariastuti, Ully Alfi Nikmah, Reni Herman, Nike Susanti, Herna, Tati Febriyanti, Natalie Laurencia Kipuw, Fauzul Muna, Irene Lorinda Indalao, N…
EPI_ISL_1915516	National Institute of Health Research and Development	National Institute of Health Research and Development	Subangkit, Hana Apsari Pawestri, Kartika Dewi Puspa, Arie Ardiansyah Nugraha, Hartanti Dian Ikawati, Krisna Nur Andriana Pangesti, Yuni Rukminiati, Ririn Ramadhany, Agustiningsih, Kindi Adam, Holy Arif Wibowo, Triyani Soekarso, Ni Ketut Susilarini, Nurika Hariastuti, Ully Alfi Nikmah, Reni Herman, Nike Susanti, Herna, Tati Febriyanti, Natalie Laurencia Kipuw, Fauzul Muna, Irene Lorinda Indalao, N…
EPI_ISL_1915517	National Institute of Health Research and Development	National Institute of Health Research and Development	Subangkit, Hana Apsari Pawestri, Kartika Dewi Puspa, Arie Ardiansyah Nugraha, Hartanti Dian Ikawati, Krisna Nur Andriana Pangesti, Yuni Rukminiati, Ririn Ramadhany, Agustiningsih, Kindi Adam, Holy Arif Wibowo, Triyani Soekarso, Ni Ketut Susilarini, Nurika Hariastuti, Ully Alfi Nikmah, Reni Herman, Nike Susanti, Herna, Tati Febriyanti, Natalie Laurencia Kipuw, Fauzul Muna, Irene Lorinda Indalao, N…
EPI_ISL_1915518	National Institute of Health Research and Development	National Institute of Health Research and Development	Subangkit, Hana Apsari Pawestri, Kartika Dewi Puspa, Arie Ardiansyah Nugraha, Hartanti Dian Ikawati, Krisna Nur Andriana Pangesti, Yuni Rukminiati, Ririn Ramadhany, Agustiningsih, Kindi Adam, Holy Arif Wibowo, Triyani Soekarso, Ni Ketut Susilarini, Nurika Hariastuti, Ully Alfi Nikmah, Reni Herman, Nike Susanti, Herna, Tati Febriyanti, Natalie Laurencia Kipuw, Fauzul Muna, Irene Lorinda Indalao, N…
EPI_ISL_1915519	National Institute of Health Research and Development	National Institute of Health Research and Development	Subangkit, Hana Apsari Pawestri, Kartika Dewi Puspa, Arie Ardiansyah Nugraha, Hartanti Dian Ikawati, Krisna Nur Andriana Pangesti, Yuni Rukminiati, Ririn Ramadhany, Agustiningsih, Kindi Adam, Holy Arif Wibowo, Triyani Soekarso, Ni Ketut Susilarini, Nurika Hariastuti, Ully Alfi Nikmah, Reni Herman, Nike Susanti, Herna, Tati Febriyanti, Natalie Laurencia Kipuw, Fauzul Muna, Irene Lorinda Indalao, N…
EPI_ISL_1257818	Balai Litbangkes Papua	National Institute of Health Research and Development	Hana Apsari Pawestri, Subangkit, Kartika Dewi Puspa, Arie Ardiansyah Nugraha, Hartanti Dian Ikawati, Krisna Pangesti, Nelly Puspandari, Hotma Sitompul, Antonius Octavian, Vivi Setiawaty
EPI_ISL_1257862	Farmalab Indoutama	National Institute of Health Research and Development	Vivi Setiawaty, Hana Apsari Pawestri, Subangkit, Kartika Dewi Puspa, Arie Ardiansyah Nugraha, Hartanti Dian Ikawati, Nelly Puspandari, Krisna Pangesti
EPI_ISL_1915561	RSPI Sulianti Saroso Jakarta Utara	National Institute of Health Research and Development	Hartanti Dian Ikawati, Hana Apsari Pawestri, Subangkit, Kartika Dewi Puspa, Arie Ardiansyah Nugraha, Triyani Soekarso, Krisna Pangesti, Nelly Puspandari, Vivi Setiawaty
EPI_ISL_1257817	National Institute of Health Research and Development	National Institute of Health Research and Development	Subangkit, Hana Apsari Pawestri, Kartika Dewi Puspa, Arie Ardiansyah Nugraha, Hartanti Dian Ikawati, Krisna Nur Andriana Pangesti, Yuni Rukminiati, Ririn Ramadhany, Agustiningsih, Kindi Adam, Holy Arif Wibowo, Triyani Soekarso, Ni Ketut Susilarini, Nurika Hariastuti, Ully Alfi Nikmah, Reni Herman, Nike Susanti, Herna, Tati Febriyanti, Natalie Laurencia Kipuw, Fauzul Muna, Irene Lorinda Indalao, N…
EPI_ISL_1257826	RSUP DR Mohammad Hoesin	National Institute of Health Research and Development	Hana Apsari Pawestri, Subangkit, Kartika Dewi Puspa, Arie Ardiansyah Nugraha, Hartanti Dian Ikawati, Krisna Pangesti, Nelly Puspandari, Eny Rahmawati, Rogaya, Vivi Setiawaty
EPI_ISL_1257825	RSUP DR Mohammad Hoesin	National Institute of Health Research and Development	Hana Apsari Pawestri, Subangkit, Kartika Dewi Puspa, Arie Ardiansyah Nugraha, Hartanti Dian Ikawati, Krisna Pangesti, Nelly Puspandari, Eny Rahmawati, Rogaya, Vivi Setiawaty
EPI_ISL_1824601	National Institute of Health Research and Development	National Institute of Health Research and Development	Subangkit, Hana Apsari Pawestri, Kartika Dewi Puspa, Arie Ardiansyah Nugraha, Hartanti Dian Ikawati, Krisna Nur Andriana Pangesti, Yuni Rukminiati, Ririn Ramadhany, Agustiningsih, Kindi Adam, Holy Arif Wibowo, Triyani Soekarso, Ni Ketut Susilarini, Nurika Hariastuti, Ully Alfi Nikmah, Reni Herman, Nike Susanti, Herna, Tati Febriyanti, Natalie Laurencia Kipuw, Fauzul Muna, Irene Lorinda Indalao, N…
EPI_ISL_1824616	RSUD Bahteramas Kendari	National Institute of Health Research and Development	Hana Apsari Pawestri, Subangkit, Kartika Dewi Puspa, Arie Ardiansyah Nugraha, Hartanti Dian Ikawati, Krisna Pangesti, Nelly Puspandari, Vivi Setiawaty
EPI_ISL_1824606	RSUP Sanglah	National Institute of Health Research and Development	Vivi Setiawaty, Hana Apsari Pawestri, Subangkit, Kartika Dewi Puspa, Arie Ardiansyah Nugraha, Hartanti Dian Ikawati, Krisna Pangesti, Nelly Puspandari, I Nengah Tony Rustawan, I Gede Ketut Sajinadiyasa
EPI_ISL_1257828	RSUP Dr. Sardjito	National Institute of Health Research and Development	Vivi Setiawaty, Hana Apsari Pawestri, Subangkit, Kartika Dewi Puspa, Arie Ardiansyah Nugraha, Hartanti Dian Ikawati, Nelly Puspandari, Krisna Pangesti
EPI_ISL_1824610	National Institute of Health Research and Development	National Institute of Health Research and Development	Subangkit, Hana Apsari Pawestri, Kartika Dewi Puspa, Arie Ardiansyah Nugraha, Hartanti Dian Ikawati, Krisna Nur Andriana Pangesti, Yuni Rukminiati, Ririn Ramadhany, Agustiningsih, Kindi Adam, Holy Arif Wibowo, Triyani Soekarso, Ni Ketut Susilarini, Nurika Hariastuti, Ully Alfi Nikmah, Reni Herman, Nike Susanti, Herna, Tati Febriyanti, Natalie Laurencia Kipuw, Fauzul Muna, Irene Lorinda Indalao, N…
EPI_ISL_1257821	Balai Litbangkes Papua	National Institute of Health Research and Development	Hana Apsari Pawestri, Subangkit, Kartika Dewi Puspa, Arie Ardiansyah Nugraha, Hartanti Dian Ikawati, Krisna Pangesti, Nelly Puspandari, Hotma Sitompul, Antonius Octavian, Vivi Setiawaty
EPI_ISL_1824603	National Institute of Health Research and Development	National Institute of Health Research and Development	Subangkit, Hana Apsari Pawestri, Kartika Dewi Puspa, Arie Ardiansyah Nugraha, Hartanti Dian Ikawati, Krisna Nur Andriana Pangesti, Yuni Rukminiati, Ririn Ramadhany, Agustiningsih, Kindi Adam, Holy Arif Wibowo, Triyani Soekarso, Ni Ketut Susilarini, Nurika Hariastuti, Ully Alfi Nikmah, Reni Herman, Nike Susanti, Herna, Tati Febriyanti, Natalie Laurencia Kipuw, Fauzul Muna, Irene Lorinda Indalao, N…
EPI_ISL_1824602	National Institute of Health Research and Development	National Institute of Health Research and Development	Subangkit, Hana Apsari Pawestri, Kartika Dewi Puspa, Arie Ardiansyah Nugraha, Hartanti Dian Ikawati, Krisna Nur Andriana Pangesti, Yuni Rukminiati, Ririn Ramadhany, Agustiningsih, Kindi Adam, Holy Arif Wibowo, Triyani Soekarso, Ni Ketut Susilarini, Nurika Hariastuti, Ully Alfi Nikmah, Reni Herman, Nike Susanti, Herna, Tati Febriyanti, Natalie Laurencia Kipuw, Fauzul Muna, Irene Lorinda Indalao, N…
EPI_ISL_1824611	National Institute of Health Research and Development	National Institute of Health Research and Development	Subangkit, Hana Apsari Pawestri, Kartika Dewi Puspa, Arie Ardiansyah Nugraha, Hartanti Dian Ikawati, Krisna Nur Andriana Pangesti, Yuni Rukminiati, Ririn Ramadhany, Agustiningsih, Kindi Adam, Holy Arif Wibowo, Triyani Soekarso, Ni Ketut Susilarini, Nurika Hariastuti, Ully Alfi Nikmah, Reni Herman, Nike Susanti, Herna, Tati Febriyanti, Natalie Laurencia Kipuw, Fauzul Muna, Irene Lorinda Indalao, N…
EPI_ISL_1824614	National Institute of Health Research and Development	National Institute of Health Research and Development	Subangkit, Hana Apsari Pawestri, Kartika Dewi Puspa, Arie Ardiansyah Nugraha, Hartanti Dian Ikawati, Krisna Nur Andriana Pangesti, Yuni Rukminiati, Ririn Ramadhany, Agustiningsih, Kindi Adam, Holy Arif Wibowo, Triyani Soekarso, Ni Ketut Susilarini, Nurika Hariastuti, Ully Alfi Nikmah, Reni Herman, Nike Susanti, Herna, Tati Febriyanti, Natalie Laurencia Kipuw, Fauzul Muna, Irene Lorinda Indalao, N…
EPI_ISL_1257860	Farmalab Indoutama	National Institute of Health Research and Development	Hana Apsari Pawestri, Subangkit, Kartika Dewi Puspa, Arie Ardiansyah Nugraha, Hartanti Dian Ikawati, Nelly Puspandari, Krisna Pangesti, Vivi Setiawaty
EPI_ISL_1257850	RSPI Prof.Dr.Sulianti Saroso	National Institute of Health Research and Development	Hartanti Dian Ikawati, Hana Apsari Pawestri, Subangkit, Kartika Dewi Puspa, Arie Ardiansyah Nugraha, Krisna Pangesti, Nelly Puspandari, Vivi Setiawaty
EPI_ISL_1257854	BBTKLPP Banjarbaru	National Institute of Health Research and Development	Hartanti Dian Ikawati, Hana Apsari Pawestri, Subangkit, Kartika Dewi Puspa, Arie Ardiansyah Nugraha, Krisna Pangesti, Nelly Puspandari, Dewi Hermawati, Mutia Raudah, Vivi Setiawaty
EPI_ISL_1257853	BBTKLPP Banjarbaru	National Institute of Health Research and Development	Hartanti Dian Ikawati, Hana Apsari Pawestri, Subangkit, Kartika Dewi Puspa, Arie Ardiansyah Nugraha, Krisna Pangesti, Nelly Puspandari, Dewi Hermawati, Mutia Raudah, Vivi Setiawaty
EPI_ISL_1257861	Farmalab Indoutama	National Institute of Health Research and Development	Hana Apsari Pawestri, Subangkit, Kartika Dewi Puspa, Arie Ardiansyah Nugraha, Hartanti Dian Ikawati, Nelly Puspandari, Krisna Pangesti, Vivi Setiawaty
EPI_ISL_1239144	National Institute of Health Research and Development	National Institute of Health Research and Development	Kindi Adam, Holy Arif Wibowo, Ririn Ramadhany, Yuni Rukminiati, Agustiningsih, Hana A Pawestri, Subangkit, Kartika Dewi Puspa, Arie Ardiansyah Nugraha, Hartanti Dian Ikawati, Krisna Nur Andriana Pangesti, Triyani Soekarso, Ni Ketut Susilarini, Nur Ika Hariastuti, Uly Alfi Nikmah, Mursinah, Asri Febriyani, Reni Herman, Nike Susanti, Herna, Tati Febriyanti, Natalie Laurencia Kipuw, Fauzul Muna, Aul…
EPI_ISL_1257819	Balai Litbangkes Papua	National Institute of Health Research and Development	Hana Apsari Pawestri, Subangkit, Kartika Dewi Puspa, Arie Ardiansyah Nugraha, Hartanti Dian Ikawati, Krisna Pangesti, Nelly Puspandari, Hotma Sitompul, Antonius Octavian, Vivi Setiawaty
EPI_ISL_1824605	RSUP Sanglah	National Institute of Health Research and Development	Vivi Setiawaty, Hana Apsari Pawestri, Subangkit, Kartika Dewi Puspa, Arie Ardiansyah Nugraha, Hartanti Dian Ikawati, Krisna Pangesti, Nelly Puspandari, I Nengah Tony Rustawan, I Gede Ketut Sajinadiyasa
EPI_ISL_1824613	National Institute of Health Research and Development	National Institute of Health Research and Development	Subangkit, Hana Apsari Pawestri, Kartika Dewi Puspa, Arie Ardiansyah Nugraha, Hartanti Dian Ikawati, Krisna Nur Andriana Pangesti, Yuni Rukminiati, Ririn Ramadhany, Agustiningsih, Kindi Adam, Holy Arif Wibowo, Triyani Soekarso, Ni Ketut Susilarini, Nurika Hariastuti, Ully Alfi Nikmah, Reni Herman, Nike Susanti, Herna, Tati Febriyanti, Natalie Laurencia Kipuw, Fauzul Muna, Irene Lorinda Indalao, N…
EPI_ISL_538499	RS Lavallete Malang East Java	National Institute of Health Research and Development	Pawestri, HA; Subangkit; Puspa, KD; Nugraha, AA; Ikawati, HD; Pangesti, KNA; Soekarso, T; Paisal; Setiawaty, V.
EPI_ISL_538507	Balai Penelitian dan Pengembangan Biomedis Papua	National Institute of Health Research and Development	Pawestri, HA; Subangkit; Puspa, KD; Nugraha, AA; Ikawati, HD; Pangesti, KNA; Soekarso, T; Paisal; Oktavian, A; Hutapea, HML; Setiawaty, V.
EPI_ISL_538511	RSUD Wahidin Sudirohusodo Mojokerto East Java	National Institute of Health Research and Development	Pawestri, HA; Subangkit; Puspa, KD; Nugraha, AA; Ikawati, HD; Pangesti, KNA; Soekarso, T; Paisal; Setiawaty, V.
EPI_ISL_538508	National Institute of Health Research and Development	National Institute of Health Research and Development	Pawestri, HA; Subangkit; Puspa, KD; Nugraha, AA; Ikawati, HD; Pangesti, KNA; Soekarso, T; Susilarini, NK; Hariastuti, NI; Nikmah, UA; Mursinah; Febriyani, A; Herman, R; Susanti, N; Herna; Febriyanti, T; Nurhadi, M; Paisal; Ramadhany, R; Agustiningsih; Kurniawati, J; Kipuw, NL; Muna, F; Indalau, IL; Adam, K; Wibowo, HA; Rizki, A; Puspandary, N; Setiawaty, V.
EPI_ISL_538504	National Institute of Health Research and Development	National Institute of Health Research and Development	Pawestri, HA; Subangkit; Puspa, KD; Nugraha, AA; Ikawati, HD; Pangesti, KNA; Soekarso, T; Susilarini, NK; Hariastuti, NI; Nikmah, UA; Mursinah; Febriyani, A; Herman, R; Susanti, N; Herna; Febriyanti, T; Nurhadi, M; Paisal; Ramadhany, R; Agustiningsih; Kurniawati, J; Kipuw, NL; Muna, F; Indalau, IL; Adam, K; Wibowo, HA; Rizki, A; Puspandary, N; Setiawaty, V.
EPI_ISL_538513	Provincial Health Laboratory Bekasi West Java	National Institute of Health Research and Development	Pawestri, HA; Subangkit; Puspa, KD; Nugraha, AA; Ikawati, HD; Pangesti, KNA; Soekarso, T; Paisal; Setiawaty, V.
EPI_ISL_538510	RSUD Ulin Banjarmasin South Kalimantan	National Institute of Health Research and Development	Pawestri, HA; Subangkit; Puspa, KD; Nugraha, AA; Ikawati, HD; Pangesti, KNA; Soekarso, T; Paisal; Pasaribu, M; Setiawaty, V.
EPI_ISL_538501	RS Prima Husada Cipta Medan North Sumatra	National Institute of Health Research and Development	Pawestri, HA; Subangkit; Puspa, KD; Nugraha, AA; Ikawati, HD; Pangesti, KNA; Soekarso, T; Paisal; Setiawaty, V.
EPI_ISL_747234	National Institute of Health Research and Development	National Institute of Health Research and Development	Subangkit; Indrasari, ND; Wulandari, D; Monika, M; Pawestri, HA; Puspa, KD; Nugraha, AA; Ikawati, HD; Pangesti, KNA; Soekarso, T; Paisal; Setiawaty, Vivi
EPI_ISL_747237	National Institute of Health Research and Development	National Institute of Health Research and Development	Subangkit, Nafiandi, Estaria, V; Pawestri, HA; Puspa, KD; Nugraha, AA; Ikawati, HD; Pangesti, KNA; Soekarso, T; Paisal; Puspandari, N; Setiawaty, V
EPI_ISL_775598	RSUD Kota Mataram	National Institute of Health Research and Development	Puspa, KD; Subangkit; Pawestri, HA; Ikawati, HD; Nugraha, AA; Sari, SK; Pangesti, KNA; Soekarso, T; Puspandari, N; Setiawaty, V
EPI_ISL_538505	National Institute of Health Research and Development	National Institute of Health Research and Development	Pawestri, HA; Subangkit; Puspa, KD; Nugraha, AA; Ikawati, HD; Pangesti, KNA; Soekarso, T; Susilarini, NK; Hariastuti, NI; Nikmah, UA; Mursinah; Febriyani, A; Herman, R; Susanti, N; Herna; Febriyanti, T; Nurhadi, M; Paisal; Ramadhany, R; Agustiningsih; Kurniawati, J; Kipuw, NL; Muna, F; Indalau, IL; Adam, K; Wibowo, HA; Rizki, A; Puspandary, N; Setiawaty, V.
EPI_ISL_775596	Lab. Biologi Molekular FKIK Unwar, Bali	National Institute of Health Research and Development	Ikawati, HD; Subangkit; Pawestri, HA; Nugraha, AA; Puspa, KD; Dewi, SR; Pangesti, KNA; Soekarso, T; Puspandari, N; Setiawaty, V
EPI_ISL_949183	National Institute of Health Research and Development	National Institute of Health Research and Development	Kindi Adam; Holy Arif Wibowo; Ririn Ramadhany; Yuni Rukminiati; Agustiningsih; Hana Apsari Pawestri; Subangkit; Kartika Dewi Puspa; Arie Ardiansyah Nugraha; Hartanti Dian Ikawati; Krisna Nur Andriana Pangesti; Triyani Soekarso; Ni Ketut Susilarini; Nur Ika Hariastuti; Uly Alfi Nikmah; Mursinah; Asri Febriyani; Reni Herman; Nike Susanti; Herna; Tati Febriyanti; Natalie Laurencia Kipuw; Fauzul Muna…
EPI_ISL_775594	Balitvet Lampung	National Institute of Health Research and Development	Nugraha, AA; Subangkit; Pawestri, HA; Ikawati, HD; Puspa, KD; Saswiyanti, E; Srihanto, EA; Pangesti, KNA; Soekarso, T; Puspandari, N; Setiawaty, V
EPI_ISL_949192	National Institute of Health Research and Development	National Institute of Health Research and Development	Ririn Ramadhany; Yuni Rukminiati; Agustiningsih; Kindi Adam; Holy Arif Wibowo; Hana Apsari Pawestri; Subangkit; Kartika Dewi Puspa; Arie Ardiansyah Nugraha; Hartanti Dian Ikawati; Krisna Nur Andriana Pangesti; Ni Ketut Susilarini; Nur Ika Hariastuti; Uly Alfi Nikmah; Mursinah; Asri Febriyani; Reni Herman; Nike Susanti; Herna; Tati Febriyanti; Natalie Laurentia Kipuw; Fauzul Muna; Irene Lorinda In…
EPI_ISL_538502	RSUD Sultan Imanudin Pangkalan Bun Center Kalimantan	National Institute of Health Research and Development	Pawestri, HA; Subangkit; Puspa, KD; Nugraha, AA; Ikawati, HD; Pangesti, KNA; Soekarso, T; Paisal; Setiawaty, V.
EPI_ISL_538512	Balai Penelitian dan Pengembangan Biomedis Papua	National Institute of Health Research and Development	Pawestri, HA; Subangkit; Puspa, KD; Nugraha, AA; Ikawati, HD; Pangesti, KNA; Soekarso, T; Paisal; Pasaribu, M; Setiawaty, V.
EPI_ISL_538509	National Institute of Health Research and Development	National Institute of Health Research and Development	Pawestri, HA; Subangkit; Puspa, KD; Nugraha, AA; Ikawati, HD; Pangesti, KNA; Soekarso, T; Susilarini, NK; Hariastuti, NI; Nikmah, UA; Mursinah; Febriyani, A; Herman, R; Susanti, N; Herna; Febriyanti, T; Nurhadi, M; Paisal; Ramadhany, R; Agustiningsih; Kurniawati, J; Kipuw, NL; Muna, F; Indalau, IL; Adam, K; Wibowo, HA; Rizki, A; Puspandary, N; Setiawaty, V.
EPI_ISL_1391009	National Institute of Health Research and Development	National Institute of Health Research and Development	Subangkit, Hana Apsari Pawestri, Kartika Dewi Puspa, Arie Ardiansyah Nugraha, Hartanti Dian Ikawati, Krisna Nur Andriana Pangesti, Yuni Rukminiati, Ririn Ramadhany, Agustiningsih, Kindi Adam, Holy Arif Wibowo, Triyani Soekarso, Ni Ketut Susilarini, Nurika Hariastuti, Ully Alfi Nikmah, Reni Herman, Nike Susanti, Herna, Tati Febriyanti, Natalie Laurencia Kipuw, Fauzul Muna, Irene Lorinda Indalao, N…
EPI_ISL_791985	RS Santa Maria Pekanbaru	National Institute of Health Research and Development	Puspa, KD; Subangkit; Pawestri, HA; Ikawati, HD; Nugraha, AA; Fridayenti; Pangesti, KNA; Soekarso, T; Puspandari, N; Setiawaty, V
EPI_ISL_942971	National Institute of Health Research and Development	National Institute of Health Research and Development	Subangkit, Hana Apsari Pawestri, Kartika Dewi Puspa, Arie Ardiansyah Nugraha, Hartanti Dian Ikawati, Krisna Nur Andriana Pangesti, Yuni Rukminiati, Ririn Ramadhany, Agustiningsih, Kindi Adam, Holy Arif Wibowo, Triyani Soekarso, Ni Ketut Susilarini, Nurika Hariastuti, Ully Alfi Nikmah, Reni Herman, Nike Susanti, Herna, Tati Febriyanti, Natalie Laurencia Kipuw, Fauzul Muna, Irene Lorinda Indalao, N…
EPI_ISL_529961	Husada Utama Hospital	Institute of Tropical Disease, Universitas Airlangga	Krisnoadi Rahardjo, Aldise M Nastri, Jezzy R Dewantari, Rima R Prasetya, Didi Dewanto, Gatot Soegiarto, Laksmi Wulandari, Retno A Setyoningrum, Resti Yudhawati, Yohko K Shimizu, Mitsuhiro Nishimura, Yasuko Mori, Soetjipto, Kazufumi Shimizu, Maria I Lusida
EPI_ISL_529963	Universitas Airlangga Hospital	Institute of Tropical Disease, Universitas Airlangga	Rima R Prasetya, Krisnoadi Rahardjo, Aldise M Nastri, Jezzy R Dewantari, Nasronudin, Gatot Soegiarto, Laksmi Wulandari, Retno A Setyoningrum, Resti Yudhawati, Yohko K Shimizu, Mitsuhiro Nishimura, Yasuko Mori, Soetjipto, Kazufumi Shimizu, Maria I Lusida
EPI_ISL_458081	RSUD Bangil Pasuruan	Institute of Tropical Disease, Universitas Airlangga	Jezzy R Dewantari, Rima R Prasetya, Krisnoadi Rahardjo, Aldise M Nastri, Arma Roosalina, Gatot Soegiarto, Laksmi Wulandari, Retno A Setyoningrum, Resti Yudhawati, Yohko K Shimizu, Mitsuhiro Nishimura, Yasuko Mori, Soetjipto, Kazufumi Shimizu, Maria I Lusida
EPI_ISL_458079	Mitra Keluarga Hospital Kenjeran	Institute of Tropical Disease, Universitas Airlangga	Aldise M Nastri, Jezzy R Dewantari, Rima R Prasetya, Krisnoadi Rahardjo, Anastasia W Jefuna, Gatot Soegiarto, Laksmi Wulandari, Retno A Setyoningrum, Resti Yudhawati, Yohko K Shimizu, Mitsuhiro Nishimura, Yasuko Mori, Soetjipto, Kazufumi Shimizu, Maria I Lusida
EPI_ISL_437188	RSUD Dr. Soetomo	Institute of Tropical Disease, Universitas Airlangga	Krisnoadi Rahardjo, Aldise M Nastri, Jezzy R Dewantari, Rima R Prasetya, Joni Wahyuhadi, Gatot Soegiarto, Laksmi Wulandari, Retno A Setyoningrum, Resti Y Meliana, Yohko K Shimizu, Mitsuhiro Nishimura, Yasuko Mori, Soetjipto, Kazufumi Shimizu, Maria I Lusida
EPI_ISL_1165074	Institute of Tropical Disease	Institute of Tropical Disease, Universitas Airlangga	Krisnoadi Rahardjo, Aldise M Nastri, Jezzy R Dewantari, Rima R Prasetya, Gatot Soegiarto, Laksmi Wulandari, Resti Yudhawati, Yasuko Mori, Soetjipto, Kazufumi Shimizu, Maria I Lusida
EPI_ISL_882769	Institute of Tropical Disease	Institute of Tropical Disease, Universitas Airlangga	Kazufumi Shimizu, Krisnoadi Rahardjo, Aldise M Nastri, Jezzy R Dewantari, Rima R Prasetya, Gatot Soegiarto, Laksmi Wulandari, Resti Yudhawati, Yasuko Mori, Soetjipto, Maria I Lusida
EPI_ISL_1165073	Darus Syifa' Islamic Hospital	Institute of Tropical Disease, Universitas Airlangga	Kazufumi Shimizu, Krisnoadi Rahardjo, Aldise M Nastri, Jezzy R Dewantari, Rima R Prasetya, HM Faiz, Gatot Soegiarto, Laksmi Wulandari, Resti Yudhawati, Yasuko Mori, Soetjipto, Maria I Lusida
EPI_ISL_956313	Siti Khodijah Hospital	Institute of Tropical Disease, Universitas Airlangga	Jezzy R Dewantari, Rima R Prasetya, Krisnoadi Rahardjo, Aldise M Nastri, Muhammad Hamdan, Gatot Soegiarto, Laksmi Wulandari, Resti Yudhawati, Yasuko Mori, Soetjipto, Kazufumi Shimizu, Maria I Lusida
EPI_ISL_956314	Paru Hospital	Institute of Tropical Disease, Universitas Airlangga	Rima R Prasetya, Krisnoadi Rahardjo, Aldise M Nastri, Jezzy R Dewantari, Dyah Retno, Gatot Soegiarto, Laksmi Wulandari, Resti Yudhawati, Yasuko Mori, Soetjipto, Kazufumi Shimizu, Maria I Lusida
EPI_ISL_956315	Siti Khodijah Hospital	Institute of Tropical Disease, Universitas Airlangga	Kazufumi Shimizu, Krisnoadi Rahardjo, Aldise M Nastri, Jezzy R Dewantari, Rima R Prasetya, Muhammad Hamdan, Gatot Soegiarto, Laksmi Wulandari, Resti Yudhawati, Yasuko Mori, Soetjipto, Maria I Lusida
EPI_ISL_956316	Institute of Tropical Disease	Institute of Tropical Disease, Universitas Airlangga	Krisnoadi Rahardjo, Aldise M Nastri, Jezzy R Dewantari, Rima R Prasetya, Gatot Soegiarto, Laksmi Wulandari, Resti Yudhawati, Yasuko Mori, Soetjipto, Kazufumi Shimizu, Maria I Lusida
EPI_ISL_529138	RSAL Dr. Ramelan Surabaya	Institute of Tropical Disease, Universitas Airlangga	Jezzy R Dewantari, Rima R Prasetya, Krisnoadi Rahardjo, Aldise M Nastri, Radito Soesanto, Gatot Soegiarto, Laksmi Wulandari, Retno A Setyoningrum, Resti Yudhawati, Yohko K Shimizu, Mitsuhiro Nishimura, Yasuko Mori, Soetjipto, Kazufumi Shimizu, Maria I Lusida
EPI_ISL_560991	RSUD Dr. Soetomo	Institute of Tropical Disease, Universitas Airlangga	Rima R Prasetya, Krisnoadi Rahardjo, Aldise M Nastri, Jezzy R Dewantari, Joni Wahyuhadi, Gatot Soegiarto, Laksmi Wulandari, Retno A Setyoningrum, Resti Yudhawati, Yohko K Shimizu, Mitsuhiro Nishimura, Yasuko Mori, Soetjipto, Kazufumi Shimizu, Maria I Lusida
EPI_ISL_888591	Siti Khodijah Hospital	Institute of Tropical Disease, Universitas Airlangga	Krisnoadi Rahardjo, Aldise M Nastri, Jezzy R Dewantari, Rima R Prasetya, Muhammad Hamdan, Gatot Soegiarto, Laksmi Wulandari, Resti Yudhawati, Yasuko Mori, Soetjipto, Kazufumi Shimizu, Maria I Lusida
EPI_ISL_888593	Siti Khodijah Hospital	Institute of Tropical Disease, Universitas Airlangga	Rima R Prasetya, Krisnoadi Rahardjo, Aldise M Nastri, Jezzy R Dewantari, Muhammad Hamdan, Gatot Soegiarto, Laksmi Wulandari, Resti Yudhawati, Soetjipto, Yasuko Mori, Kazufumi Shimizu, Maria I Lusida
EPI_ISL_882771	Siti Khodijah Hospital	Institute of Tropical Disease, Universitas Airlangga	Kazufumi Shimizu, Krisnoadi Rahardjo, Aldise M Nastri, Jezzy R Dewantari, Rima R Prasetya, Muhammad Hamdan, Gatot Soegiarto, Laksmi Wulandari, Resti Yudhawati, Yasuko Mori, Soetjipto, Maria I Lusida
EPI_ISL_882770	Darus Syifa' Islamic Hospital	Institute of Tropical Disease, Universitas Airlangga	Aldise M Nastri, Jezzy R Dewantari, Rima R Prasetya, Krisnoadi Rahardjo, HM Faiz, Gatot Soegiarto, Laksmi Wulandari, Resti Yudhawati, Soetjipto, Yasuko Mori, Kazufumi Shimizu, Maria I Lusida
EPI_ISL_2692144	Clinical Microbiology Lab RSPTN Universitas Hasanuddin	Clinical Microbiology Lab RSPTN Universitas Hasanuddin	Muhammad Nasrum Massi, Handayani Halik, Rizalinda Sjahril, Gita Vita Soraya, Triwibawa, Muhammad Yusuf Usman, Rufika Shari
EPI_ISL_2692169	Clinical Microbiology Lab RSPTN Universitas Hasanuddin	Clinical Microbiology Lab RSPTN Universitas Hasanuddin	Muhammad Nasrum Massi, Handayani Halik, Rizalinda Sjahril, Gita Vita Soraya, Triwibawa, Muhammad Yusuf Usman, Rufika Shari
EPI_ISL_2692179	Clinical Microbiology Lab RSPTN Universitas Hasanuddin	Clinical Microbiology Lab RSPTN Universitas Hasanuddin	Muhammad Nasrum Massi, Handayani Halik, Rizalinda Sjahril, Gita Vita Soraya, Triwibawa, Muhammad Yusuf Usman, Rufika Shari
EPI_ISL_2692206	Clinical Microbiology Lab RSPTN Universitas Hasanuddin	Clinical Microbiology Lab RSPTN Universitas Hasanuddin	Muhammad Nasrum Massi, Handayani Halik, Rizalinda Sjahril, Gita Vita Soraya, Triwibawa, Muhammad Yusuf Usman, Rufika Shari
EPI_ISL_2692891	Clinical Microbiology Lab RSPTN Universitas Hasanuddin	Clinical Microbiology Lab RSPTN Universitas Hasanuddin	Muhammad Nasrum Massi, Handayani Halik, Rizalinda Sjahril, Gita Vita Soraya, Triwibawa, Muhammad Yusuf Usman, Rufika Shari
EPI_ISL_2692882	Clinical Microbiology Lab RSPTN Universitas Hasanuddin	Clinical Microbiology Lab RSPTN Universitas Hasanuddin	Muhammad Nasrum Massi, Handayani Halik, Rizalinda Sjahril, Gita Vita Soraya, Triwibawa, Muhammad Yusuf Usman, Rufika Shari
EPI_ISL_2692531	Clinical Microbiology Lab RSPTN Universitas Hasanuddin	Clinical Microbiology Lab RSPTN Universitas Hasanuddin	Muhammad Nasrum Massi, Handayani Halik, Rizalinda Sjahril, Gita Vita Soraya, Triwibawa, Muhammad Yusuf Usman, Rufika Shari
EPI_ISL_2692533	Clinical Microbiology Lab RSPTN Universitas Hasanuddin	Clinical Microbiology Lab RSPTN Universitas Hasanuddin	Muhammad Nasrum Massi, Handayani Halik, Rizalinda Sjahril, Gita Vita Soraya, Triwibawa, Muhammad Yusuf Usman, Rufika Shari
EPI_ISL_2692887	Clinical Microbiology Lab RSPTN Universitas Hasanuddin	Clinical Microbiology Lab RSPTN Universitas Hasanuddin	Muhammad Nasrum Massi, Handayani Halik, Rizalinda Sjahril, Gita Vita Soraya, Triwibawa, Muhammad Yusuf Usman, Rufika Shari
EPI_ISL_2692892	Clinical Microbiology Lab RSPTN Universitas Hasanuddin	Clinical Microbiology Lab RSPTN Universitas Hasanuddin	Muhammad Nasrum Massi, Handayani Halik, Rizalinda Sjahril, Gita Vita Soraya, Triwibawa, Muhammad Yusuf Usman, Rufika Shari
EPI_ISL_2692896	Clinical Microbiology Lab RSPTN Universitas Hasanuddin	Clinical Microbiology Lab RSPTN Universitas Hasanuddin	Muhammad Nasrum Massi, Handayani Halik, Rizalinda Sjahril, Gita Vita Soraya, Triwibawa, Muhammad Yusuf Usman, Rufika Shari
EPI_ISL_2692897	Clinical Microbiology Lab RSPTN Universitas Hasanuddin	Clinical Microbiology Lab RSPTN Universitas Hasanuddin	Muhammad Nasrum Massi, Handayani Halik, Rizalinda Sjahril, Gita Vita Soraya, Triwibawa, Muhammad Yusuf Usman, Rufika Shari
EPI_ISL_2692902	Clinical Microbiology Lab RSPTN Universitas Hasanuddin	Clinical Microbiology Lab RSPTN Universitas Hasanuddin	Muhammad Nasrum Massi, Handayani Halik, Rizalinda Sjahril, Gita Vita Soraya, Triwibawa, Muhammad Yusuf Usman, Rufika Shari
[truncated: 3,173 more rows]

## Sheet: Dataset2-B.1.466.2
GISAID ID	Originating Lab	Submitting Lab	Authors
[truncated: 1,302 more rows]
